# Supplementary material for: A caveolin-dependent and PI3K/AKT-independent role of PTEN in β-catenin transcriptional activity
Source: Nat Commun. 2015 Aug 26;6:8093. doi: 10.1038/ncomms9093 (PMC4560817; doi:10.1038/ncomms9093)
Supplement: Supplementary Data 1 — CTNNB1 interactome [file ncomms9093-s2.xlsx]

## Sheet: A - ctnnb1 list
Supplementary Data 1: CTNNB1 interactome
Symbol	Synonym(s)	Entrez Gene Name	Location	Family
ABCB1	ABC20, Abcb4, Abcb1a, CD243, CLCS, Evi32, GP170, MDR1, Mdr3, Mdr1a, P-GLYCOPROTEIN, P-GP, PGY1, Pgy-3	ATP-binding cassette, sub-family B (MDR/TAP), member 1	Plasma Membrane	transporter
ABCC1	ABC29, ABCC, Abcc1a, Abcc1b, Avcc1a, GS-X, LOC100362747, LOC100365034, Mdrap, MRP, MRP1	ATP-binding cassette, sub-family C (CFTR/MRP), member 1	Plasma Membrane	transporter
ABCD2	ABC39, ALDL1, ALDR, ALDRP, hALDR	ATP-binding cassette, sub-family D (ALD), member 2	Cytoplasm	transporter
ABCD4	ABC41, EST352188, MAHCJ, P69r, P70R, P79R, PMP69, PXMP1L	ATP-binding cassette, sub-family D (ALD), member 4	Cytoplasm	transporter
ABL1	ABL, AI325092, c-ABL, CABL1, E430008G22Rik, JTK7, p145Abl, p150, RP11-83J21.1, RP23-65P13.3, v-abl	c-abl oncogene 1, non-receptor tyrosine kinase	Nucleus	kinase
ACAN	Agc, AGC1, AGCAN, Agg, b2b183Clo, BOS 20116, cmd, Cspcp, CSPG1, CSPGCP, MSK16, SEDK	aggrecan	Extracellular Space	other
ACAP1	Centaurin b1 homolog, CENTB1, RP23-119B10.2	ArfGAP with coiled-coil, ankyrin repeat and PH domains 1	Plasma Membrane	other
AChR	Ach Receptor, Cholinergic receptor		Plasma Membrane	complex
ACP1	4632432E04Rik, AI427468, HAAP, LMPTP, LMW-PTP, rCG 61973	acid phosphatase 1, soluble	Cytoplasm	phosphatase
ACTA2	0610041G09RIK, a-SMA, AAT6, ACTSA, Actvs, Alpha-SMA, BOS 23286, FLJ45296, GIG46, MYMY5, Potef, SM Alpha Actin, SMalphaA, SMOOTH MUSCLE alpha ACTIN, Vascular Smooth Muscle Alpha-Actin	actin, alpha 2, smooth muscle, aorta	Cytoplasm	other
ACTB	A-X actin, actin, Actin beta, Actx, beta-actin, BOS 22932, BRWS1, E430023M04Rik, Melanoma x actin, PS1TP5BP1	actin, beta	Cytoplasm	other
ACTC1	ACTC, ASD5, CMD1R, CMH11, LVNC4, RP23-230H3.3	actin, alpha, cardiac muscle 1	Cytoplasm	enzyme
Actin	G-actin		Cytoplasm	group
ACTN4	ACTININ 4, Alpha actinin 4, C77391, FSGS, FSGS1, NON-MUSCLE alpha-ACTININ	actinin, alpha 4	Cytoplasm	other
ACTR3	1200003A09Rik, ARP3, BOS 1864	ARP3 actin-related protein 3 homolog (yeast)	Plasma Membrane	other
ACVR2A	Actr2a, ACTRII, ActrIIa, ACVR2, rActR-II, RP23-139F8.3, TactrII	activin A receptor, type IIA	Plasma Membrane	kinase
ADIPOQ	ACDC, ACRP30, adipo, Adipocyte complement related protein of 30 kda, ADIPOD, ADIPONECTIN, ADIPQTL1, Adn, ADPN, APM-1, APN, GBP28	adiponectin, C1Q and collagen domain containing	Extracellular Space	other
ADRA2C	ADRA2L2, ADRA2RL2, ADRARL2, Alpha 2c adrenergic receptor, alpha2-C4, alpha2C, alpha2C-ANRENOCEPTOR, ALPHA2CAR, [a]2C	adrenoceptor alpha 2C	Plasma Membrane	G-protein coupled receptor
ADRB1	ADRB1R, Adrenergic Receptor Beta 1, B1AR, beta-AR, beta1-ADRENORECEPTOR, BETA1AR, RATB1AR, RHR, β-AR, β1AR, β2-AR	adrenoceptor beta 1	Plasma Membrane	G-protein coupled receptor
ADSS	ADEH, ADSS2, AI314886, AS, RP11-518L10.4	adenylosuccinate synthase	Cytoplasm	enzyme
AES	AES-1, AL024115, ESP1, GAM, GRG5, GRG, TLE5	amino-terminal enhancer of split	Nucleus	transcription regulator
AFP	Alpha fetoprotein, FETA, HPAFP	alpha-fetoprotein	Extracellular Space	transporter
AGRN	AGR, AGRIN, LOC100503504, Neural agrin, nmf380, RP11-54O7.13-009, RP23-139J18.2	agrin	Plasma Membrane	other
AHCTF1	6230412P20Rik, AV011447, ELYS, LOC100365024, MST108, MSTP108, rCG 20124, RGD1561291, TMBS62	AT hook containing transcription factor 1	Nucleus	transcription regulator
AHR	Ah, AH receptor, Ahh, Ahre, bHLHe76, DIOXIN receptor, In	aryl hydrocarbon receptor	Nucleus	ligand-dependent nuclear receptor
AIM1	AI462491, AI463325, CRYBG1, RP11-294H11.2, ST4	absent in melanoma 1	Extracellular Space	other
AJAP1	Gm573, MOT8, RP23-144K17.1, RP3-426F10.1, SHREW-1	adherens junctions associated protein 1	Plasma Membrane	other
AKAP11	6330501D17, 6330501D17Rik, Akap, AKAP220, Gm80, mKIAA0629, PPP1R44, PRKA11	A kinase (PRKA) anchor protein 11	Cytoplasm	other
AKAP12	AI317366, AKAP12A, AKAP12B, AKAP12G, AKAP250, Srcs5, SSECKS, Ssecks322, Tsga12	A kinase (PRKA) anchor protein 12	Cytoplasm	transporter
AKAP13	1700026G02RIK, 5730522G15RIK, 5830460E08RIK, AKAP-Lbc, ARHGEF13, BRX, c-lbc, HA-3, HT31, LBC, LOC233400, LOC293024, p47, P47 LBC oncogene, PRKA13, PROTO-LB, PROTO-LBC	A kinase (PRKA) anchor protein 13	Cytoplasm	other
AKAP5	3526401B18RIK, AKAP 150, AKAP75, AKAP79, BB098886, Gm258, H21, P150	A kinase (PRKA) anchor protein 5	Plasma Membrane	other
Akt	B/Akt, Pkb, RAC-PK		Cytoplasm	group
AKT1	AKT, BOS 20453, CWS6, PKB, PKB-ALPHA, PKB/Akt, PRKBA, Protein kinase B, RAC, RAC-ALPHA, Thymoma viral proto-oncogene 1	v-akt murine thymoma viral oncogene homolog 1	Cytoplasm	kinase
AKT2	2410016A19Rik, AW554154, HIHGHH, PKB, PKBB, PKBBETA, PRKBB, Protein kinase Akt-2, RAC-BETA	v-akt murine thymoma viral oncogene homolog 2	Cytoplasm	kinase
ALCAM	AI853494, ALCAM isoform 1, BEN, CD166, DM-GRASP, MEMD, MuSC, SC1	activated leukocyte cell adhesion molecule	Plasma Membrane	other
ALDH1A1	Ahd-2, ALDC, ALDEHYDE DEHYDROGENASE A1, ALDH-E1, ALDH1, ALDH11, Aldh1a2, Aldh2, E1, PUMB1, RALDH1, RP11-151D14.2	aldehyde dehydrogenase 1 family, member A1	Cytoplasm	enzyme
ALDH3A2	Ahd-3, Ahd-3r, AI194803, ALD10, ALDH10, Aldh4, Aldh4-r, FALDH, Fatty Aldehyde Dehydrogenase, RP23-55I2.7, SLS	aldehyde dehydrogenase 3 family, member A2	Cytoplasm	enzyme
ALG3	CDG1D, CDGS4, D16Ertd36e, Not56, NOT56L	ALG3, alpha-1,3- mannosyltransferase	Cytoplasm	enzyme
Alp	3.1.3.1, alkaline phenyl phosphatase, Alkaline Phosphatase, alkaline phosphohydrolase, alkaline phosphomonoesterase, Ap, glycerophosphatase, orthophosphoric-monoester phosphohydrolase (alkaline optimum), phosphomonoesterase		Other	group
Alpha Actinin	ACTININ, Actinin α, ACTN, α-Actinin		Cytoplasm	group
Alpha catenin	CTNN α		Cytoplasm	group
AMER1	2810002O09RIK, AW492303, FAM123B, OSCS, RGD1560322, RP11-403E24.2, WTX	APC membrane recruitment protein 1	Plasma Membrane	other
ANP32A	Anp32, C15orf1, HPPCn, I1PP2A, LANP, LNAP, MAPM, PHAP1, PHAPI, PP32, PUTATIVE HLA CLASS II ASSOIATED protein I, PUTATIVEHLA CLASS II ASSOCIATED protein I, W91701	acidic (leucine-rich) nuclear phosphoprotein 32 family, member A	Nucleus	other
ANP32B	2410015B15Rik, APRIL, BM554099, PAL31, PHAPI2, PHAPI2A, RP11-535C21.1, RP23-117B19.3, SSP29	acidic (leucine-rich) nuclear phosphoprotein 32 family, member B	Nucleus	other
ANXA1	annexin A1, Annexin-1, ANX1, C430014K04RIK, Lc1, Lipocortin, Lipocortin-1, LPC1, p35, RP11-71A24.1	annexin A1	Plasma Membrane	other
ANXA2	annexin A2, annexin II, ANX2, ANX2L4, AW215814, CAL1H, CT009708.1, LIP2, lipocortin 2, LPC2, LPC2D, P36, PAP-IV	annexin A2	Plasma Membrane	other
AOC3	Carbazide-sensitive amine oxidase, HPAO, RP23-281C18.16-001, SSAO, VAP-1, vascular adhesion protein 1	amine oxidase, copper containing 3	Plasma Membrane	enzyme
AP3D1	AA407035, ADTD, AP3D, AP3D1 isoform 1, Bolvr, delta ADAPTIN, hBLVR, mBLVR1, mh, mocha, PRO0039	adaptor-related protein complex 3, delta 1 subunit	Cytoplasm	transporter
APC	AI047805, APC (PROC), APC1, Apc7, AU020952, AW124434, BTPS2, CC1, DP2, DP2.5, DP3, Familial adenomatous polyposis, GS, mAPC, Min, PPP1R46, RATAPC	adenomatous polyposis coli	Nucleus	enzyme
APC-AXIN-CK1a-CTNN β-GSK3β	APC-AXIN-CK1-CTNNbeta-GSK3beta		Cytoplasm	complex
APC/APC2	adenomatous polyposis coli, APC		Cytoplasm	group
APC2	AI852447, APC, APCL, R75424	adenomatosis polyposis coli 2	Cytoplasm	enzyme
APOD	AOPDGN, LOC100047583	apolipoprotein D	Extracellular Space	transporter
APPL1	2900057D21RIK, 7330406P05Rik, AI585782, APPL, AW209077, BB022931, C88264, DIP13, DIP13alpha, RGD1309388, SWI/SNF RELATED REGULATOR SUBFAMILY C	adaptor protein, phosphotyrosine interaction, PH domain and leucine zipper containing 1	Cytoplasm	other
AQP4	AQP4 isoform 1, AQP4.M23, HMIWC2, MIWC, MIWC2, WCH4	aquaporin 4	Plasma Membrane	transporter
AQP5		aquaporin 5	Plasma Membrane	transporter
AR	AIS, Andr, AW320017, DHTR, HUMARA, HYSP1, KD, NR3C4, RP11-383C12.1, RP23-405B8.1, SBMA, SMAX1, Testosterone receptor, TFM	androgen receptor	Nucleus	ligand-dependent nuclear receptor
ARFGAP3	0610009H19Rik, 1810004P07Rik, 1810035F16Rik, 9130416J18Rik, AL049757.1, ARFGAP1, FLJ10767, LOC100045474	ADP-ribosylation factor GTPase activating protein 3	Cytoplasm	transporter
ARHGAP32	3426406O18RIK, GC-GAP, GRIT, mKIAA0712, p200RhoGAP, p250GAP, PX-RICS, RICS	Rho GTPase activating protein 32	Cytoplasm	other
ARHGDIA	5330430M07Rik, Bles01, Gdi-1, GDIA, GDIA1, NPHS8, Rho-Gdi Alpha, RhoDGI, RHOGDI, RHOGDI-1, RP23-84C12.3	Rho GDP dissociation inhibitor (GDI) alpha	Cytoplasm	other
ARHGEF7	BETA-PIX, Beta-Pix Cool, beta1PIX, betaPix-b, betaPix-c, Cool, COOL-1, mKIAA0142, Nbla10314, P50, P50BP, P85, P85COOL1, P85SPR, PAK-INTERACTING EXCHANGE FACTOR beta, PAK3, Pak3bp, PIX, PIXB, RP11-494P5.1	Rho guanine nucleotide exchange factor (GEF) 7	Cytoplasm	other
Arhgef7	Beta-PIX, P85 beta pix, P85spr, Pak3bp	Rho guanine nucleotide exchange factor (GEF) 7	Plasma Membrane	other
ARID4B	5930400I17, 6330417L24Rik, 6720480E17Rik, 9330186M13, BCAA, BRCAA1, RBBP1L1, RBP1-LIKE, RBP1L1, RP11-382D8.2, RP23-332P8.1, SAP180	AT rich interactive domain 4B (RBP1-like)	Nucleus	other
ARL4A	AI467555, ARL4	ADP-ribosylation factor-like 4A	Nucleus	enzyme
ARMC8	1200015K23Rik, GID5, HSPC056, RGD1310477, S863-2, VID28	armadillo repeat containing 8	Other	other
ASCL2	2410083I15Rik, ASH2, bHLHa45, HASH2, MASH2	achaete-scute complex homolog 2 (Drosophila)	Nucleus	transcription regulator
ASH2L	ASH2, ASH2L1, ASH2L2, Bre2	ash2 (absent, small, or homeotic)-like (Drosophila)	Nucleus	transcription regulator
ATF2	CRE-BP, CRE-BP1, CREB2, D130078H02Rik, D18875, HB16, LOC100047997, mXBP, RP23-290B1.2, Tg(Gzma-Klra1)7Wum, TREB7	activating transcription factor 2	Nucleus	transcription regulator
ATF3	AIT3, LRF-1, LRFI, LRG-21, RP11-338C15.1	activating transcription factor 3	Nucleus	transcription regulator
ATF4	C/ATF, CREB-2, TAXREB67, TXREB	activating transcription factor 4	Nucleus	transcription regulator
ATM	AI256621, AT1, ATA, ATC, ATD, ATDC, ATE, C030026E19RIK, TEL1, TELO1	ataxia telangiectasia mutated	Nucleus	kinase
ATOH1	ATH1, bHLHa14, HATH1, MATH-1, RGD1565171	atonal homolog 1 (Drosophila)	Nucleus	transcription regulator
ATP6V0A1	a1, AA959968, ATP6a1, ATP6N1, ATP6N1A, Atpv0a1, RP23-278K23.1, Stv1, v-ATPase V0A1, Vacuolar proton pump subunit 1, Vph1, VPP1	ATPase, H+ transporting, lysosomal V0 subunit a1	Cytoplasm	transporter
AXIN1	AI316800, AXIN, AXIN form I, Fu, fused, Kb, Ki, kinky, knobbly, LA16c-314G4.3, PPP1R49	axin 1	Cytoplasm	other
AXIN2	Axi1, AXIL, Conductin, ODCRCS, RP23-202G21.3	axin 2	Cytoplasm	other
BAMBI	2610003H06Rik, NMA	BMP and activin membrane-bound inhibitor	Plasma Membrane	other
Bbc3	PUMA, PUMA/JFY1	BCL2 binding component 3	Cytoplasm	other
BCAP31	6C6-AG, b-cell receptor-associated protein 31, BAP31, CDM, DXS1357E, p28 Bap31, RP23-329M9.5	B-cell receptor-associated protein 31	Cytoplasm	transporter
BCCIP	1110013J05RIK, TOK-1	BRCA2 and CDKN1A interacting protein	Nucleus	other
BCL2	AW986256, Bcl2 alpha, C430015F12Rik, D630044D05RIK, D830018M01RIK, LOC100046608, ORF16, PPP1R50	B-cell CLL/lymphoma 2	Cytoplasm	transporter
BCL2L1	bBclxl, Bcl-X beta, Bcl-x(L), BCL-XL/S, BCL2L, BCLX, Bclx gamma, BOS 13290, PPP1R52, RP23-106A3.4, RP5-857M17.3	BCL2-like 1	Cytoplasm	other
BCL2L11	1500006F24RIK, BAM, BIM, BOD, BODL, LOC150819, RP23-134I15.1	BCL2-like 11 (apoptosis facilitator)	Cytoplasm	other
BCL3	AI528691, B CELL CLL/LYMPHOMA 3, B-cell leukemia/lymphoma 3, BCL4, D19S37, LOC686871	B-cell CLL/lymphoma 3	Nucleus	transcription regulator
BCL9	2610202E01RIK, 8030475K17Rik, A330041G23Rik, Gm130, LGS	B-cell CLL/lymphoma 9	Nucleus	other
Bcl9-Cbp/p300-Ctnnb1-Lef/Tcf			Nucleus	complex
BCL9L	B9L, BC003321, BCL9-2, DLNB11	B-cell CLL/lymphoma 9-like	Cytoplasm	other
Betacatenin/TCF	Beta-catenin-LEF/TCF		Nucleus	complex
BGN	BG, Biglycan, BOS 25442, BSPG1, DSPG1, PG-S1, PGI, RP23-95K12.7, SLRR1A	biglycan	Extracellular Space	other
BHLHE40	Basic helix loop helix, Basic helix-loop-helix domain containing, class b2, BHLHB2, C130042M06Rik, Clast5, CR8, DEC1, HLHB2, SHARP-2, STRA13, Stra14	basic helix-loop-helix family, member e40	Nucleus	transcription regulator
BIRC5	AAC-11, AP14, API4, EPR-1, RP23-268N22.2, Survivin, SURVIVIN 2B, Survivin delta ex3, TIAP	baculoviral IAP repeat containing 5	Cytoplasm	other
BMP1	OI13, PCOLC, PCP, PCP2, Procollagen C Proteinase, Tld	bone morphogenetic protein 1	Extracellular Space	peptidase
BMP2	AI467020, BDA2, BMP2A, BONE MORPHOGENIC protein 2, RP23-384M14.3	bone morphogenetic protein 2	Extracellular Space	growth factor
BMP4	BMP2B, BMP2B1, BOMPR4A, MCOPS6, OFC11, RP23-87H19.2, ZYME	bone morphogenetic protein 4	Extracellular Space	growth factor
BMP7	OP-1, osteogenic protein 1, RP11-560A15.5, RP23-188A4.1	bone morphogenetic protein 7	Extracellular Space	growth factor
BOC	4732455C11, CDON2, mFLJ00376, UNQ604/PRO1190	BOC cell adhesion associated, oncogene regulated	Plasma Membrane	other
BRCA1	BRCAI, BRCC1, BROVCA1, IRIS, PNCA4, PPP1R53, PSCP, RNF53, RP23-328K2.8	breast cancer 1, early onset	Nucleus	transcription regulator
BRIX1	1110064N10Rik, BRIX, BXDC2, C76935, RGD1308508	BRX1, biogenesis of ribosomes, homolog (S. cerevisiae)	Nucleus	other
BRMS1L	0710008O11Rik, AI159718, BRMS1, D12Ertd407e, LOC100039915	breast cancer metastasis-suppressor 1-like	Other	other
BTF3	1700054E11RIK, BETA-NAC, BTF3a, BTF3b, mCG 114993, NACB, OK/SW-cl.8	basic transcription factor 3	Nucleus	transcription regulator
BTRC	b-TrCP, BETA-TRCP, beta-TRCP1, bTrCP1, FBW1A, FBXW1, FBXW1A, FWD1, HOS, mKIAA4123, RP11-529I10.2, Slimb, β-TrCP	beta-transducin repeat containing E3 ubiquitin protein ligase	Cytoplasm	enzyme
C1QBP	AA407365, AA986492, complement component 1, D11Wsu182e, DN-393H17.2, gC1Q-R, GC1QBP, HABP1, P32, p33, SF2p32	complement component 1, q subcomponent binding protein	Cytoplasm	transcription regulator
C6	AW111623	complement component 6	Extracellular Space	other
CA3	BB219044, CAIII, CAR3, Carbonic anhydrase 3	carbonic anhydrase III, muscle specific	Cytoplasm	enzyme
CA9	CA IX, Car9, MN, MN/CA9, RP23-195K8.9	carbonic anhydrase IX	Nucleus	enzyme
CACNA1A	Alpha1 2.1, alpha1A, APCA, BccA1, BI, BOS 7382, Caca1a, Cach4, CACN3, CACNA1A RBA, CACNL1A4, CAV2.1, Ccha1a, EA2, FHM, HPCA, la, leaner, LOC688360, MHP, MHP1, nmf352, P/Q CaCn, rbA-1, rkr, rocker, SCA6, tg, tottering	calcium channel, voltage-dependent, P/Q type, alpha 1A subunit	Plasma Membrane	ion channel
CACNA1G	a1G, alpha-1G, Ca(V)T.1, Calcium Channel alpha1g, CaV3.1, Cav3.1d, mKIAA1123, NBR13, RP23-65I14.3, [a]1G	calcium channel, voltage-dependent, T type, alpha 1G subunit	Plasma Membrane	ion channel
CACYBP	GIG5, hCacyBP, PNAS-107, RP1-102G20.6, S100A6BP, SIP	calcyclin binding protein	Nucleus	other
Cadherin			Plasma Membrane	group
Cadherin (E,N,P,VE)	Cadherin (E,N,P,VE)		Plasma Membrane	group
CALCOCO1	1810009B06RIK, calphoglin, Cocoa, Gcap11, mKIAA1536, NCoCoA, PP13275	calcium binding and coiled-coil domain 1	Nucleus	transcription regulator
CALM1 (includes others)	1500001E21RIK, AI256814, AI327027, AI461935, AL024000, AL024017, Calm, CALM2, CALM3, CALML2, CALMODULIN, CaM, CAM KINASE3, CaMA, CAMI, CAMII, CPVT4, DD132, PHKD, PHKD2, PHKD3, R75142, rCG 20808, RNCAMIII	calmodulin 1 (phosphorylase kinase, delta)	Cytoplasm	other
CAMK2A	Calmodulin kinase II, CAMKA, CaMKII, CAMKII alpha, mKIAA0968, PK2CDD, PKCCD, R74975	calcium/calmodulin-dependent protein kinase II alpha	Cytoplasm	kinase
CAPN1	CALCIUM ACTIVATED NEUTRAL PROTEASE, CALPAIN I, CANP, CANP1, CANPL1, Capa-1, MU-CALPAIN, mu-calpin, muCANP, muCL, PIG30	calpain 1, (mu/I) large subunit	Cytoplasm	peptidase
CAPNS1	30K, CALCIUM-DEPENDENT PROTEASE, SMALL subunit, CALPAIN 30 KDA REGULATORY subunit, Calpain Regulatory Subunit, Calpain Small Subunit 1, CALPAIN4, CANP, CANPS, Capa-4, CAPN4, CDPS, Cpns1, CSS1, D7Ertd146e	calpain, small subunit 1	Cytoplasm	peptidase
CAPZB	1700120C01Rik, AI325129, CAPB, CAPPB, Cappb1, Capping protein beta 1, CAPZ, Capz beta, CPB1, CPB2, CPbeat2, CPbeta1, F-Actin Capping Protein beta, F-CAPPING, RP23-247I1.3, RP4-657E11.7	capping protein (actin filament) muscle Z-line, beta	Cytoplasm	other
CARM1	PRMT4	coactivator-associated arginine methyltransferase 1	Nucleus	transcription regulator
CASC4	D130060C09Rik, H63, RGD1305985, RP23-328F20.1, UNQ2573/PRO6308, VGFG2573	cancer susceptibility candidate 4	Other	other
CASK	CAGH39, CAMGUK, CMG, DXPri1, DXRib1, FGS4, LIN-2, MICPCH, mLin-2, MRXSNA, Pals3, RP11-540L11.1, RP23-278L4.1, TNRC8	calcium/calmodulin-dependent serine protein kinase (MAGUK family)	Plasma Membrane	kinase
CASP3	A830040C14Rik, AC-3, Apopain, Caspase-3, CASPASE-3 p20, CC3, CPP32, CPP32B, Ice-like cysteine protease, Lice, mldy, SCA-1, YAMA	caspase 3, apoptosis-related cysteine peptidase	Cytoplasm	peptidase
CASP8	ALPS2B, CAP4, FLICE, MACH, MCH5, PROCASP8	caspase 8, apoptosis-related cysteine peptidase	Nucleus	peptidase
CAV1	BSCL3, Cav, Cavelolin 1, CAVEOLIN, Caveolin1, CGL3, LOC100362870, MSTP085, PPH3, VIP21	caveolin 1, caveolae protein, 22kDa	Plasma Membrane	transmembrane receptor
CBL	4732447J05Rik, C-CBL, Cbl ubiquitin ligase, CBL2, CBLA, FRA11B, LOC283153, NSLL, p120 Cbl, RGD1561386, RNF55	Cbl proto-oncogene, E3 ubiquitin protein ligase	Nucleus	transcription regulator
CBLL1	AI467391, c-Cbl-like, HAKAI, RNF188	Cbl proto-oncogene-like 1, E3 ubiquitin protein ligase	Nucleus	enzyme
Cbp/p300	CBP, CBP-p300		Nucleus	group
CBY1	1110014P06Rik, arb1, C22orf2, CBY, HS508I15A, PGEA1, PGEA14, PIGEA-14, RP3-508I15.8	chibby homolog 1 (Drosophila)	Cytoplasm	other
CCL7	chemokine ligand 7, Chemotactic protein 3, FIC, MARC, MCP-3, NC28, PGF2 receptor negative regulator, RP23-350G1.4, SCYA6, SCYA7	chemokine (C-C motif) ligand 7	Extracellular Space	cytokine
CCNA1	CYCLIN A	cyclin A1	Nucleus	other
CCNA2	AA408589, CCN1, CCNA, Cyca, CycA2, Cyclin a2, p60	cyclin A2	Nucleus	other
CCND1	AI327039, B-CELL CLL/LYMPHOMA 1, BCL1, BOS 25001, cD1, CycD1, CYCLIN D1, Cyl-1, D11S287E, G1/S-Specific Cyclin D1, PRAD1, U21B31	cyclin D1	Nucleus	other
CCND2	2600016F06RIK, AI256817, BF642806, BOS 6021, C86853, cD2, CYL2, KIAK0002, Vin-1	cyclin D2	Nucleus	other
CCNE1	AW538188, CCNE, CycE1, CYCLE, cyclin E	cyclin E1	Nucleus	transcription regulator
CCNE2	AV063769, CYCE2, RP23-343F17.5	cyclin E2	Nucleus	other
CCR7	BLR2, CD197, CDw197, CHEMOKINE CC7 receptor, CMKBR7, EBI1, Ebi1h, RP23-80N1.2	chemokine (C-C motif) receptor 7	Plasma Membrane	G-protein coupled receptor
CCT2	99D8.1, CCT-beta, CCTB, chaperonin containing TCP1, subunit 2 (beta), Chaperonin subunit 2, PRO1633, T-COMPLEX protein 1 beta subunit, TCP-1-beta	chaperonin containing TCP1, subunit 2 (beta)	Cytoplasm	kinase
CD34	AU040960, CD34 ANTIGEN, MESENCHYMAL STEM CELL ANTIGEN, RP11-328D5.2	CD34 molecule	Plasma Membrane	other
CD4	CD4 ANTIGEN, CD4 Receptor, CD4mut, CD4v4, L3T4, Ly-4, p55, W3/25	CD4 molecule	Plasma Membrane	transmembrane receptor
CD44	216062 AT, AL133330.1, AU023126, AW121933, AW146109, CD44 (containing exon 5), CD44 (soluble), CD44 Antigen, CD44 STANDARD FROM, CD44A, Cd44e, Cd44i, CDW44, CSPG8, ECMR-III, Epican, HCELL, HERMES, Hermes antigen, HUTCH-I, IN, LHR, Ly-24, MC56, MDU2, MDU3, METAA, MIC4, Pgp-1, RHAMM, RP23-203N8.3	CD44 molecule (Indian blood group)	Plasma Membrane	enzyme
Cd52	AI463198, B7, B7-Ag, CAMPATH-1, CLS1, MB7, RP23-314D24.5	CD52 antigen	Other	other
CD82	4F9, AA682076, AL023070, C33, C33 antigen, GR15, IA4, KAI1, Kangai1, R2, RP23-70K10.2, SAR2, ST6, TSPAN27	CD82 molecule	Plasma Membrane	other
CD99	1110061M03Rik, 2410026K10RIK, D4, HBA71, MIC2, MIC2X, MIC2Y, MSK5X, pilr-1, Pilr-l, T CELL SURFACE GLYCOPROTEIN E2	CD99 molecule	Plasma Membrane	other
CDC27	AI452358, ANAPC3, APC3, BC023187, CDC27Hs, D0S1430E, D17S978E, HNUC, NUC2, RP23-380H19.2	cell division cycle 27	Nucleus	other
CDC73	8430414L16RIK, AC175246.2, BC027756, C130030P16Rik, C1orf28, C81219, HPRT2, HPTJT, HRPT2, HYX	cell division cycle 73	Nucleus	other
CDH1	AA960649, Arc-1, Cadherin E, CD324, CDHE, CSEIL, E-cadherin, ECAD, L-CAM, Um, UVO, uvomorulin	cadherin 1, type 1, E-cadherin (epithelial)	Plasma Membrane	other
CDH10	A830016G23RIK, C030003B10RIK, C030011H18RIK, T2-cadherin	cadherin 10, type 2 (T2-cadherin)	Plasma Membrane	other
CDH11	CAD11, CDH11 isoform 1, CDHOB, OB, OB CADHERIN 1, Ob-cadherin, OSF-4	cadherin 11, type 2, OB-cadherin (osteoblast)	Plasma Membrane	other
CDH15	AI323380, CDH14, CDH3, CDHM, MCAD, MRD3, Muscle-cadherin precursor	cadherin 15, type 1, M-cadherin (myotubule)	Plasma Membrane	other
CDH16	KSP-cadherin, UNQ695/PRO1340	cadherin 16, KSP-cadherin	Plasma Membrane	enzyme
CDH17	CDH16, HPT-1, HPT-1/LI, RP23-54P14.2	cadherin 17, LI cadherin (liver-intestine)	Plasma Membrane	transporter
CDH18	B230220E17RIK, CDH14, CDH14L, CDH24	cadherin 18, type 2	Plasma Membrane	other
CDH2	CD325, CDHN, CDw325, N-cadherin, NCAD, Neural cadherin	cadherin 2, type 1, N-cadherin (neuronal)	Plasma Membrane	other
CDH22	C20orf25, dJ998H6.1, Pb-Cadherin, RP23-428M13.3	cadherin 22, type 2	Plasma Membrane	other
CDH3	AI385538, Cadp, CDHP, HJMD, P-cadherin, PCAD	cadherin 3, type 1, P-cadherin (placental)	Plasma Membrane	other
CDH4	AW120700, CAD4, Cdh4l, FLJ22202, R-Cadh, R-cadherin, RCAD, RP23-23G3.1	cadherin 4, type 1, R-cadherin (retinal)	Plasma Membrane	other
CDH5	7B4, AA408225, CD144, Ve Cad2, VE-Cad, VE-CADHERIN, Vec, VECD	cadherin 5, type 2 (vascular endothelium)	Plasma Membrane	other
CDH6	CAD6, cadherin-6, K-cadherin, KCAD, Kidney-cadherin	cadherin 6, type 2, K-cadherin (fetal kidney)	Plasma Membrane	other
CDH7	9330156F07Rik, Cad7, CDH7L1	cadherin 7, type 2	Plasma Membrane	other
CDH8	AI851472, cad8, Nbla04261	cadherin 8, type 2	Plasma Membrane	other
CDH9	T1-cadherin	cadherin 9, type 2 (T1-cadherin)	Plasma Membrane	other
CDHE/CDHN	CDH E/N		Plasma Membrane	group
CDK2AP1	Apc10, Cdk associated protein 1, Cdkap1, DOC1, DORC1, LOC687549, p12, p12DOC-1, ST19	cyclin-dependent kinase 2 associated protein 1	Nucleus	other
CDK5	AW048668, BOS 4735, Crk6, Neuronal cdc2-like kinase, PSSALRE	cyclin-dependent kinase 5	Nucleus	kinase
CDK5R1	CDK5P35, CDK5R, CDK5R1 p35, CDK5R1/ p35, D11Bwg0379e, D930042A2, NCK5A, p23, p25, P35, p35nck5a, RP23-252E4.5	cyclin-dependent kinase 5, regulatory subunit 1 (p35)	Nucleus	kinase
CDK7	AI323415, AI528512, C230069N13, CAK1, CDKN7, Crk4, ENSMUSG00000074700, HCAK, MO15, p39MO15, STK1	cyclin-dependent kinase 7	Nucleus	kinase
CDKN1A	CAP20, CDKI, CDKN1, CDKNA1, CIP1, MDA-6, P21, p21CIP1, p21WAF, p21waf1, Pzl Cyclin-Dependent Kinase Inhibitor, SDI1, UV96, WAF1	cyclin-dependent kinase inhibitor 1A (p21, Cip1)	Nucleus	kinase
CDKN1B	AA408329, AI843786, Cdki1b, CDKN4, CYCLIN-DEPENDENT KINASE INHIBITOR P27, KIP1, MEN1B, MEN4, p27, P27kip, P27KIP1, P28-ICK	cyclin-dependent kinase inhibitor 1B (p27, Kip1)	Nucleus	kinase
CDKN1C	AL024410, BWCR, BWS, CDK INHIBITOR 1C, CDK1C, CDKI, IMAGE, KIP2, p57, p57(kip2), p57KIP2, WBS	cyclin-dependent kinase inhibitor 1C (p57, Kip2)	Nucleus	other
CDKN2A	Arf, ARF-INK4a, CDK4I, CDKN2, CMM2, CYCLIN-DEPENDENT KINASE INHIBITOR 2A, INK4, INK4A, INK4a-ARF, Ink4a/Arf, MLM, MTS-1, P14, p14/ARF, p14ARF/ p16INK4a, p16, p16(INK4a), P16-INK4A, p16/ INK4a, p16Cdkn2a, P16INK4, P19, p19ARF, PCTR1, RP23-166I8.5, TP16	cyclin-dependent kinase inhibitor 2A	Nucleus	transcription regulator
CDKN2B	AV083695, CDK4I, INK4B, MTS2, P15, p15(INK4b), p15INK4, p15INK4b, RP11-149I2.1, TP15	cyclin-dependent kinase inhibitor 2B (p15, inhibits CDK4)	Nucleus	transcription regulator
CDKN2D	INK4D, p19, p19-INK4D	cyclin-dependent kinase inhibitor 2D (p19, inhibits CDK4)	Cytoplasm	transcription regulator
CDON	Cd0, CDO, CDON1, HPE11, ORCAM	cell adhesion associated, oncogene regulated	Plasma Membrane	other
CDX1	Cdx, Cdxa	caudal type homeobox 1	Nucleus	transcription regulator
CDX2	CDX-3	caudal type homeobox 2	Nucleus	transcription regulator
CEACAM1	BGP, BGP1, BGPA, BGPI, BGPR, Cc1, CCAM105, CD66a, CEACAM1-4L, ecto-atpase, Ha4, HV2, Pp120	carcinoembryonic antigen-related cell adhesion molecule 1 (biliary glycoprotein)	Plasma Membrane	other
CEBPA	C/EBP alpha P30, C/EBP alpha P42, C/EBP-alpha, C/EBP-α, C/ERB, CBF-A, CEBP, Cebp Alpha, CEBPα, DBPCEP, p42, Zinc Finger Homeobox 1b	CCAAT/enhancer binding protein (C/EBP), alpha	Nucleus	transcription regulator
CEBPB	Agp/eb, ANF-1, ANF-2, C/Ebp Beta-Lip, C/EBP-beta, C/EBP-β, Ccaat/enhancer binding protein beta, CEBP-β, CRP2, IL-6DBP, LAP, NF-IL6, NF-M, PP9092, RP24-151H6.1, TCF5	CCAAT/enhancer binding protein (C/EBP), beta	Nucleus	transcription regulator
CELSR1	CDHF9, crash, Crsh, FMI2, HFMI2, ME2, RP5-1163J1.5, Scy	cadherin, EGF LAG seven-pass G-type receptor 1	Plasma Membrane	G-protein coupled receptor
CENPM	2610019I03Rik, AI853711, bK250D10.2, C22orf18, CTA-250D10.18-008, PANE1, RGD1307309	centromere protein M	Cytoplasm	other
CER1	CERBERUS, Cerl, Cerl1, Cerr1, DAND4, RGD1563046, RP23-410K19.2	cerberus 1, DAN family BMP antagonist	Extracellular Space	cytokine
CFD	ADIPSIN, ADN, DF, EVE, Factor D, PFD	complement factor D (adipsin)	Extracellular Space	peptidase
CHD8	5830451P18Rik, AU015341, AUTS18, DUPLIN, HELSNF1, KIAA1564, mKIAA1564	chromodomain helicase DNA binding protein 8	Nucleus	enzyme
CHGA	BOS 20454, CGA, ChrA, CHROMOGRANIN A, parathyroid secretory protein 1, PST	chromogranin A (parathyroid secretory protein 1)	Cytoplasm	other
CHUK	AI256658, Chuk predicted, Chuk1, CONSERVED HELIX-LOOP-HELIX UBIQUITOUS KINASE, Fbx24, Fbxo24, Ikb kinase 1, IkB Kinase Alpha, IKBKA, IKK α, IKK-alpha, IKK1, IKKA, IKK[A], NFKBIKA, TCF16	conserved helix-loop-helix ubiquitous kinase	Cytoplasm	kinase
CIDEC	Adipoocyte-specific, CIDE-3, FPLD5, FSP27	cell death-inducing DFFA-like effector c	Cytoplasm	other
CLDN2	AL022813, Claudin-2, RGD1560247, RP1-75H8.2, RP23-343M4.3	claudin 2	Plasma Membrane	other
CLDN5	AI854493, AWAL, BEC1, CPETRL1, MBEC1, TMVCF	claudin 5	Plasma Membrane	other
CLTA	AV026556, BOS 8888, CLATHRIN LIGHT CHAIN-A, CLTA2, LCA, LCA1, LCA2, LCA3, RP23-209M8.4	clathrin, light chain A	Plasma Membrane	other
Clu	AI893575, APOJ, CLI, D14Ucla3, DAG, Gp80, RATTRPM2B, SGP-2, SP-40, Sugp-2, Sulfated glycoprotein 2, TRPM-2, TRPM2B, Trpmb	clusterin	Cytoplasm	other
CNKSR3	6820402C05, BC024086, MAGI1, Prp4, RP11-486M3.1	CNKSR family member 3	Plasma Membrane	kinase
CNN2	AA408047, AI324678, Calpo2, H2-calponin	calponin 2	Cytoplasm	other
COL1A1	alpha 1 (I) PROCOLLAGEN, alpha 1(I) COLLAGEN, Alpha1 type i collagen, Alpha1 Type I Procollagen, Alpha1-1 Collagen, COL I, COL1, Cola-1, COLIA1, COLLAGEN 1 alpha1, Collagen alpha 1(I) chain precursor, Collagen alpha1, COLLAGEN alpha1 (I), Collagen I, COLLAGEN I alpha1, Collagen i-alpha, Collagen type I, COLLAGEN type I alpha 1, Collagen Type1 Alpha1, Mov-13, OI4, PREPRO COLLAGEN alpha1(I), PROCOL…	collagen, type I, alpha 1	Extracellular Space	other
COL27A1	5730512J02Rik, AI449266, mKIAA1870, RP11-82I1.1, RP23-340H1.1	collagen, type XXVII, alpha 1	Extracellular Space	other
COL2A1	ANFH, AOM, CG2A1A, COL11A3, COL2, Col2a, Collagen type II, Collagen type iia, COLLII, Del1, Dmm, Lpk, M100856, Rgsc856, SEDC, type II COLLAGEN	collagen, type II, alpha 1	Extracellular Space	other
COL4A1	arresten, BRU, Collagen type iv alpha1, Del(8)44H, HANAC, ICH, POREN1, procollagen type 4 alpha 1, RAW, RP11-472K17.2, SVC, Type iv collagen alpha1 subunit	collagen, type IV, alpha 1	Extracellular Space	other
COL4A2	Collagen iv alpha2, ICH, POREN2, Procollagen iv alpha2, RP11-90L1.2, Type iv collagen alpha2	collagen, type IV, alpha 2	Extracellular Space	other
COL4A5	ASLN, ATS, CA54, Collagen iv alpha5, COLLAGEN type IV, ISOTYPE 4, COLLAGEN type IV, ISOTYPE 5, Procollagen iv alpha5, RGD1565499, RP23-415G1.1, RP6-24A23.5	collagen, type IV, alpha 5	Extracellular Space	other
COL4A6	BB116301, CXDELq22.3, DELXq22.3, RP23-264D18.1, RP5-889N15.4	collagen, type IV, alpha 6	Extracellular Space	other
COMMD3-BMI1	AW546694, Bmi1, Pcgf4, RP23-396N6.2	COMMD3-BMI1 readthrough	Nucleus	transcription regulator
CONNEXIN			Other	group
COPS2	AI315723, ALIEN, alien-like, C85265, CSN2, RP23-368I1.3, SGN2, TRIP15	COP9 signalosome subunit 2	Cytoplasm	transcription regulator
COPS3	CSN3, SGN3	COP9 signalosome subunit 3	Cytoplasm	other
COPS8	9430009J09RIK, AA408242, COP9, COP9 homolog, CSN8, SGN8	COP9 signalosome subunit 8	Nucleus	other
CPSF4	C79664, CPSF30, CPSF4 30KD, NAR, NEB1	cleavage and polyadenylation specific factor 4, 30kDa	Nucleus	other
CRABP2	AI893628, Cellular retinoic acid binding protein ii, CRAB II, Crabp(II), CRABP-II, RBP6, RP11-66D17.4	cellular retinoic acid binding protein 2	Cytoplasm	transporter
CRAT	Acetyl Carnitine Transferase, ACT, AW107812, CARAT, CARNITINE ACETYLTRANSFERASE, CAT1, RP11-247A12.5, RP23-395P6.8	carnitine O-acetyltransferase	Cytoplasm	enzyme
Creb	Cbp, Cyclic AMP response element binding		Nucleus	group
CREB1	2310001E10Rik, 3526402H21RIK, AV083133, BOS 2010, CAMP RESPONSE ELEMENT binding protein 1, Cbp, CREB	cAMP responsive element binding protein 1	Nucleus	transcription regulator
CREBBP	AW558298, CBP, CBP/p300, KAT3A, p300/CBP, RSTS, RTS	CREB binding protein	Nucleus	transcription regulator
CRIP1	CRHP, CRIP, CRP-1, Cysteine-rich intestinal, LOC686293, rCG 27793	cysteine-rich protein 1 (intestinal)	Cytoplasm	other
CRYAB	AACRYA, ABC, alpha B CRYSTALLIN, Alpha crystallin b chain, BOS 14343, CMD1II, CRYA2, CRYSTALLIN alpha 2, Crystallin alpha b, CTPP2, CTRCT16, Heat-shock 20 kDa like, HSPB5, MFM2	crystallin, alpha B	Nucleus	other
CSF1R	AI323359, C-FMS, CD115, CSF1 receptor, Csfmr, CSFR, FIM2, FMS, HDLS, M-CSF-R, MCSF receptor, Mcsf1r, mrfms, receptor FOR CSF1	colony stimulating factor 1 receptor	Plasma Membrane	kinase
Csn1s1	AA959832, Alpha casein, AW212882, Casa, Csn1, Csna	casein alpha s1	Extracellular Space	other
Csn1s2a	Csn1s2b, Csng, Gamma casein	casein alpha s2-like A	Extracellular Space	transporter
CSN2	BOS 6716, CASB, Casein, CSNB, β-Casein	casein beta	Extracellular Space	kinase
CSNK1A1	2610208K14Rik, 4632404G05Rik, 5430427P18RIK, CASEIN KINASE1 alpha, CK1, CK1a, CKI-alpha, CKIa, Csnk1a, HLCDGP1, PRO2975	casein kinase 1, alpha 1	Cytoplasm	kinase
CSNK1D	1200006A05Rik, AA409348, ASPS, Ck1 delta, CK1δ, CKIdelta, D930010H05RIK, FASPS2, HCKID, RP23-378G22.2	casein kinase 1, delta	Cytoplasm	kinase
CSNK1E	AI426939, AI551861, AW457082, CK1epsilon, CKI epsilon, CKIe, Epsilon casein, HCKIE, KC1epsilon, RP1-5O6.1, RP23-120A4.1, tau	casein kinase 1, epsilon	Cytoplasm	kinase
CSNK2A1	Casein kinase II alpha 1 polypeptide, Ck II Alpha Subunit, CK1 alpha2, Ck2 alpha, CK2A1, CKII, CKII alpha, Csnk2a1-rs4, CSNK2A3, RP23-452D3.3	casein kinase 2, alpha 1 polypeptide	Cytoplasm	kinase
CSNK2A2	1110035J23RIK, C77789, CASEIN KINASE 2, Casein kinase II, alpha 2, polypeptide, CK2, Ck2 alpha prime, Ck2 alpha', CK2A', CK2A2, CSNK2A1, Csnk2a2 predicted	casein kinase 2, alpha prime polypeptide	Cytoplasm	kinase
CST4	CYSTATIN S, CYSTATIN SA-III	cystatin S	Extracellular Space	other
CTBP1	50-kDaBFA-inducedADP-ribosylatedsubstrate, BARS, BARS-50, CTBP, CtBP1-L, CtBP1-S, CtBP3/BARS, D4S115h, D5H4S115, D5H4S115E	C-terminal binding protein 1	Nucleus	enzyme
CTDSPL	2810418J22RIK, AI426263, C3orf8, CTDSP-like, HYA22, NIF-like, NIFL, PSR1, RBSP3, SCP3, YA22	CTD (carboxy-terminal domain, RNA polymerase II, polypeptide A) small phosphatase-like	Nucleus	other
CTGF	AMPHIROGULIN, BOS 9793, CCN2, CTGF isoform 1, CTGRP, Fibroblast-inducible secreted, Fisp12, HCS24, IGFBP-RP2, IGFBP8, NOV2, Tissue growth factor	connective tissue growth factor	Extracellular Space	growth factor
CTHRC1	1110014B07Rik, UNQ762/PRO1550	collagen triple helix repeat containing 1	Extracellular Space	other
Ctnna	Alpha-catenin		Cytoplasm	group
CTNNA1	2010010M04RIK, AA517462, AI988031, Alpha E-catenin, Alpha1 Catenin, CAP102, Catenin alpha1, CATNA1, CTNNA	catenin (cadherin-associated protein), alpha 1, 102kDa	Plasma Membrane	other
CTNNA2	AI481747, alpha N-CATENIN, CAP-R, Catna, CATNA2, cdf, chp, CT114, CTNR	catenin (cadherin-associated protein), alpha 2	Plasma Membrane	other
CTNNA3	4930429L08RIK, 4933408A16, Alpha T-catenin, Catna3, LOC100362857, rCG 61001, RGD1559455, RGD1562230, RP11-433J16.1, VR22	catenin (cadherin-associated protein), alpha 3	Plasma Membrane	other
CTNNAL1	ACRP, AI616177, alpha CATENIN LIKE, alpha CATULIN, alpha-CATU, AW545119, C86009, CATNAL1, CLLP, Ctnnal1 predicted, RP11-115J22.1, RP23-455B1.2	catenin (cadherin-associated protein), alpha-like 1	Plasma Membrane	other
CTNNB1	armadillo, Beta-cat, Beta-catenin, Bfc, CATENIN beta, CATNB, CTNN β, CTNNB, Mesc, MRD19, OK/SW-cl.35, β-catenin, β-Ctnn	catenin (cadherin-associated protein), beta 1, 88kDa	Nucleus	transcription regulator
CTNNBIP1	1110008O09Rik, 2310001I19Rik, AW457332, CATNBIP1, ICAT, RP11-84A14.1, RP23-153G17.3	catenin, beta interacting protein 1	Cytoplasm	other
CTNND1	AA409437, AU019353, CAS, CATNS, CTNN δ, CTNN δ1, CTNND, mKIAA0384, P120, p120 Catenin, p120(CAS), p120(CTN), P120CAS, P120CTN, Pp120	catenin (cadherin-associated protein), delta 1	Nucleus	other
CTNND2	CATND2, delta-CATENIN, GT24, neurojugin, NPRAP	catenin (cadherin-associated protein), delta 2	Plasma Membrane	other
CTNNα-CTNNβ	CTNNalpha-CTNNbeta		Cytoplasm	complex
CTNNα-CTNNβ-CTNNδ	CTNNalpha-CTNNbeta-CTNNdelta		Cytoplasm	complex
CTNNβ-CDHE/N	CTNNbeta-CDHE/N		Plasma Membrane	complex
CTNNβ-LEF1	CTNNbeta-LEF1		Nucleus	complex
CTNNβ-TCF/LEF	CTNNbeta-TCF/LEF		Nucleus	complex
CTNNβ-TCF3-LEF1			Nucleus	complex
CTNNβ/γ	CTNNbeta/gamma		Cytoplasm	group
CTSF	AI481912, Cathepsin F, CATSF, CLN13	cathepsin F	Cytoplasm	peptidase
CTSZ	AI787083, AU019819, Cathepsin X, Cathepsin Z, CATX, CTSX, D2Wsu143e, RP23-59M10.3	cathepsin Z	Cytoplasm	peptidase
CUL4A	2810470J21Rik, AW495282, CUL4, Cullin 4a, RGD1563853, RP11-391H12.1	cullin 4A	Nucleus	other
CUX1	AA407197, CASP, CDP, CDP/Cut, Cdp/cux, CDP1, Clox, COY1, CUT, CUTL1, CUX, Cux/CDP, GOLIM6, LOC100506550, mKIAA4047, Nbla10317, p100, p110, p200, Phox2	cut-like homeobox 1	Nucleus	transcription regulator
CXADR	2610206D03RIK, AU016810, AW553441, CAR, CAR4/6, HCAR, MCAR, MCVADR	coxsackie virus and adenovirus receptor	Plasma Membrane	transmembrane receptor
Cxcl12	Pbsf, Scyb12, Sdf1, Stromal cell derived factor 1, Tlsf, Tpar1	chemokine (C-X-C motif) ligand 12	Extracellular Space	cytokine
Cxcl15	Il8, lungkine, Scyb15, weche	chemokine (C-X-C motif) ligand 15	Extracellular Space	cytokine
CXCL9	BB139920, CMK, crg-10, Humig, MIG, MuMIG, SCYB9	chemokine (C-X-C motif) ligand 9	Extracellular Space	cytokine
CXXC4	9330210J02RIK, C030003J12RIK, IDAX	CXXC finger protein 4	Cytoplasm	other
CYB5A	0610009N12Rik, B5, BOS 22127, CYB5, Cytb5, MCB5	cytochrome b5 type A (microsomal)	Cytoplasm	enzyme
CYB5R3	0610016L08Rik, 2500002N19Rik, B5R, C85115, DIA1, ENSMUSP00000018186, NADH Cytochrome B5 Reductase, Nadhcb5, RNNADHCB5, WU:AL591952.1-001, WU:AL591952.1-002, WU:AL591952.1-003, WU:Cyb5r3	cytochrome b5 reductase 3	Cytoplasm	enzyme
Cyclin A			Nucleus	group
Cyclin E			Nucleus	group
CYP11A1	CHOLESTEROL SIDE-CHAIN CLEAVAGE ENZYME, Cscc, CYP11A, CYPXIA1, D9Ertd411e, Erato Doi 411, P450SCC, Scc	cytochrome P450, family 11, subfamily A, polypeptide 1	Cytoplasm	enzyme
CYP19A1	Ar, ArKO, ARO, ARO1, Aromatase, BOS 10885, CPV1, CYAR, CYP19, Cyp19a, CYP19P1, CYPXIX, Int-5, LOC100359906, P-450AROM, p450 aromatase	cytochrome P450, family 19, subfamily A, polypeptide 1	Cytoplasm	enzyme
CYP1A2	CP12, Cyp1a1, CYPD45, CYPIA2, P-450d, P-450isf-g, P3-450, P450 IA2, P450(PA), P450-3, P450-P3, RATCYPD45	cytochrome P450, family 1, subfamily A, polypeptide 2	Cytoplasm	enzyme
CYP24A1	1,25-dihydroxyvitamin d3 24-hydroxylase, 24-Hydroxylase, 24-OHase, 25-hydroxyvitaminD324-hydroxylase, Calcidiol 24-Hydroxylase, CP24, CYP24, HCAI, P450-CC24, P450c24, RP23-321D1.3, Vitamin d-24-hydroxylase, VITD12	cytochrome P450, family 24, subfamily A, polypeptide 1	Cytoplasm	enzyme
CYP2A13	AI893559, Coh, CPAD, Cyp15a1, Cyp15a2, Cyp2a3, Cyp2a4, Cyp2a5, Cyp2a6, CYP2A, Cyp2a3a, Cyp2a4/5, CYPIIA5, CYPIIA13, D7Ucla4, LOC100504787, RATCYP2A3A	cytochrome P450, family 2, subfamily A, polypeptide 13	Cytoplasm	enzyme
CYP2D6	9030605E09Rik, AI303445, CPD6, CYP2D, Cyp2d1, Cyp2d10, Cyp2d11, Cyp2d12, Cyp2d13, CYP2D18, Cyp2d22, Cyp2d3, Cyp2d34, Cyp2d4v1, Cyp2d4v2, CYP2D7AP, CYP2D7BP, CYP2D7P2, CYP2D8P2, Cyp2d9, CYP2DL1, CYPIID6, CYTOCHROME P450 2D18, Cytochrome p450 cb, LKM, P450 BUF I, P450 UTH, P450-2D, P450-DB1, P4502D6, P450C2D, RP4-669P10.2, Testosterone 16 alpha hydroxylase, Testosterone16 Alpha Hydroxylase Type B	cytochrome P450, family 2, subfamily D, polypeptide 6	Cytoplasm	enzyme
CYP2E1	CPE1, CYP2E, CYPIIE1, P450 2e1, P450-J, P450C2E	cytochrome P450, family 2, subfamily E, polypeptide 1	Cytoplasm	enzyme
CYP4F12	1300014O15Rik, Cyp4f1, Cyp4f14, Cyp4f2, F22329 1, UNQ568/PRO1129	cytochrome P450, family 4, subfamily F, polypeptide 12	Cytoplasm	enzyme
CYP51A1	AI426508, Arr, CP51, CYP51, Cyp51a, Cyp51b, CYPL1, CYPLI, Cytochrome P450 51, Cytochrome P450, Family 51, Subfamily A, Polypeptide 1, LANOSTEROL 14-alpha DEMETHYLASE, LDM, P450-14DM, P450L1, P450LI, RATCP14DM, Similar to cyp51, Sterol 14-alpha Demethylase	cytochrome P450, family 51, subfamily A, polypeptide 1	Cytoplasm	enzyme
CYP7B1	AW261589, CBAS3, Cholesterol 7 beta-hydroxylase, CP7B, D3Ertd552e, hct-1, Oxysterol 7alpha-Hydroxylase, SPG5A	cytochrome P450, family 7, subfamily B, polypeptide 1	Cytoplasm	enzyme
CYP8B1	CP8B, CYP12, CYP8B, CYPVIIIB1	cytochrome P450, family 8, subfamily B, polypeptide 1	Cytoplasm	enzyme
CYR61	AI325051, CCN1, Cysteine-rich protein 61, GIG1, IGFBP10	cysteine-rich, angiogenic inducer, 61	Extracellular Space	other
DACT1	4921528D17Rik, AI115603, DAPPER, DAPPER1, DPR1, Frd1, FRODO, Frodo1, HDPR1, MDpr1, MTNG3, RGD1564008, THYEX3	dishevelled-binding antagonist of beta-catenin 1	Cytoplasm	other
DACT2	2900084M21Rik, A630024E20, bA503C24.7, C6orf116, Dapper homolog 2, antagonist of beta-catenin (xenopus laevis), DAPPER2, DPR2, Frd2, PP13671, RP11-503C24.7	dishevelled-binding antagonist of beta-catenin 2	Cytoplasm	other
DACT3	DAPPER3, EG666671, MGC15476, naa-3, RGD1563892, RRR1	dishevelled-binding antagonist of beta-catenin 3	Other	other
DAZAP2	AI314727, Brbp, GCAP28, gt6-12, mKIAA0058, PRTB	DAZ associated protein 2	Nucleus	other
DBH	DBM, DOPAMINE beta-HYDROXYLASE, dopamine beta-monooxygenase, DOPBHY, RP11-317B10.1, RP23-171K6.1	dopamine beta-hydroxylase (dopamine beta-monooxygenase)	Cytoplasm	enzyme
DCT	DT, RGD1564975, slaty, slt, TRP-2, TYRP2	dopachrome tautomerase	Cytoplasm	enzyme
DCX	DBCN, Dbct, DC, Lissencephalin-X, LISX, rCG 23159, RP23-462G16.2, RP5-914P14.1, SCLH, XLIS	doublecortin	Cytoplasm	other
DDB1	AA408517, DDBA, DNA-damage-binding protein 1, p127-Ddb1, UV-DDB1, XAP1, XPCE, XPE, XPE-BF	damage-specific DNA binding protein 1, 127kDa	Nucleus	other
DDX1	AA409185, DBP-RB, DEAD-box protein 1, UKVH5d	DEAD (Asp-Glu-Ala-Asp) box helicase 1	Nucleus	enzyme
DDX17	2610007K22RIK, A430025E01Rik, AA521056, AI047725, C80929, DEAD-box protein p72, DEAD/H box RNA helicase p72, Gm926, P72, rCG 59754, RH70, RP3-434P1.1	DEAD (Asp-Glu-Ala-Asp) box helicase 17	Nucleus	enzyme
DDX5	2600009A06RIK, Dead box polypeptide 5, DEAD-box protein p68, Dead5, G17P1, HELR, HLR1, HUMP68, MGC93965, P68, p68 RNA Helicase, RNA helicase p68, RP23-247J12.4	DEAD (Asp-Glu-Ala-Asp) box helicase 5	Nucleus	enzyme
DDX50	4933429B04Rik, 8430408E17RIK, GU2, GUB, mcdrh, RH-II, RH-II/GuB, Similar to gu2	DEAD (Asp-Glu-Ala-Asp) box polypeptide 50	Nucleus	enzyme
DEFA5	DEF5, Defa29, Defcr29, Defcr5, DEFENSIN 5, HD-5	defensin, alpha 5, Paneth cell-specific	Extracellular Space	other
DHX9	AI326842, Atp dependent DNA helicase ii, DDX9, HEL-5, leukophysin, LKP, mHEL-5, NDH2, NDHII, RHA, RNA helicase A	DEAH (Asp-Glu-Ala-His) box helicase 9	Nucleus	enzyme
DIAPH3	4930417P13Rik, AN, AUNA1, DIA2, Diap3, DRF3, mDia2, mKIAA4117, NSDAN, p134MDia2, RP11-26P21.1	diaphanous-related formin 3	Cytoplasm	enzyme
DIO1	5'-deiodinase, 5'-MD, 5DI, D1, Deiodinase, iodothyronine, type i, ITDI1, TXDI1	deiodinase, iodothyronine, type I	Cytoplasm	enzyme
DIO2	5DII, AI324267, D2, DIOII, Iodothyronine 5'-deiodinase Type 2, SelY, TXDI2	deiodinase, iodothyronine, type II	Cytoplasm	enzyme
DIXDC1	4930563F16RIK, BC048182, CCD1, Ccd1Aalpha1L, Ccd1Abeta1L, Ccd1BalphaL, Ccd1BbetaL, Ccd1CL, KIAA1735, LOC330938, mKIAA1735	DIX domain containing 1	Cytoplasm	other
DKK1	mdkk-1, SK, UNQ492/PRO1008	dickkopf WNT signaling pathway inhibitor 1	Extracellular Space	growth factor
DLG1	B130052P05Rik, Discs large 1 tumor suppressor, dJ1061C18.1.1, DKFZp761P0818, DLGH1, E-dlg/SAP97, hdlg, mKIAA4187, SAP-97	discs, large homolog 1 (Drosophila)	Plasma Membrane	kinase
DLG5	4933429D20Rik, KIAA0583, LP-DLG, mKIAA0583, P-DLG5, PDLG, RP13-39P12.4, T25557	discs, large homolog 5 (Drosophila)	Plasma Membrane	other
DLGAP1	4933422O14RIK, 9630002F18, AI845682, AI848168, BB075781, D17Bwg0511e, DAP-1, DAP-1-ALPHA, DAP-1-BETA, GKAP, GKAP/SAPAP, GKPA/SAPAP, hGKAP, LOC284214, mKIAA4162, SAPAP1	discs, large (Drosophila) homolog-associated protein 1	Plasma Membrane	other
DLL1	Delta, DELTA1, DL-1, UNQ146/PRO172	delta-like 1 (Drosophila)	Plasma Membrane	enzyme
DLL4	Delta4, hdelta2, RP23-46P4.8, UNQ1895/PRO4341	delta-like 4 (Drosophila)	Extracellular Space	other
DNAJC8	1110021D09Rik, 2010009J04RIK, AL024084, AU019262, AU044514, HSPC315, HSPC331, RP23-63D8.7, SPF31	DnaJ (Hsp40) homolog, subfamily C, member 8	Nucleus	other
DOK1	AW557123, P62DOK	docking protein 1, 62kDa (downstream of tyrosine kinase 1)	Plasma Membrane	kinase
DPEP1	AI327012, DEHYDROPEPTIDASE1, Dipeptidase 1, MBD, MBD1, MDP, MICROSOMAL DIPEPTIDASE, RDP	dipeptidase 1 (renal)	Cytoplasm	peptidase
DSC3	5430426I24RIK, BOS 22178, CDHF3, Desmocollin 4, DSC, DSC1, DSC2, DSC4, HT-CP	desmocollin 3	Plasma Membrane	other
DSP	2300002E22Rik, 5730453H04RIK, AA407887, AA407888, AW109828, DP, DPI, DPII	desmoplakin	Plasma Membrane	other
DVL1	DISHEVELED, DSH, DVL, DVL1L1, DVL1P1, mKIAA4029, RP23-242K15.15-003, RP5-890O3.5	dishevelled segment polarity protein 1	Cytoplasm	other
DVL2	LOC100361515, RP23-172M21.1	dishevelled segment polarity protein 2	Cytoplasm	other
DVL3		dishevelled segment polarity protein 3	Cytoplasm	other
E2F4	2010111M04Rik, AI427446, rCG 51568	E2F transcription factor 4, p107/p130-binding	Nucleus	transcription regulator
ECM1	AI663821, p85, RP11-54A4.6, URBWD	extracellular matrix protein 1	Extracellular Space	transporter
EDIL3	DEL1	EGF-like repeats and discoidin I-like domains 3	Extracellular Space	other
EDN1	ET-1, HDLCQ7, PPET1, preproET	endothelin 1	Extracellular Space	cytokine
EDN3	114-CH19, ET-3, HSCR4, ls, PPET3, preproET-3, RGD1564825, RP23-101P8.1, RP4-614C15.1, tmgc48, WS4B	endothelin 3	Extracellular Space	other
EGR1	A530045N19Rik, AT225, Early Growth Response 1, egr, ETR103, G0S30, Krox-1, KROX-24, Ngf1, NGF1-A, Ngfi, NGFI-A, TIS8, V5, Zenk, Zfp-6, ZIF-268, ZIF/268, ZNF225	early growth response 1	Nucleus	transcription regulator
EHD1	AA409636, CDABP0131, H-PAST, HPAST1, Mpast1, PAST, PAST1, RGD1306960, RME-1	EH-domain containing 1	Cytoplasm	other
EIF5A	AA410058, D19Wsu54e, eIF-4D, eIF-5A-1, eIF5AI, Initiation factor 5a, MGC6725, RP23-172M21.7	eukaryotic translation initiation factor 5A	Cytoplasm	translation regulator
ELOVL3	CIG-30, CIN-2, Elovl3 (predicted)	ELOVL fatty acid elongase 3	Cytoplasm	enzyme
EMD	AW550900, EDMD, EMERIN, LEMD5, RP23-436K3.2, STA, XX-FW88778H2.1	emerin	Nucleus	other
EMX2	Emx2 (predicted), Pdo, RGD1564797	empty spiracles homeobox 2	Nucleus	transcription regulator
ENO2	AI837106, D6Ertd375e, NEURONAL-SPECIFIC ENOLASE, NSE, RNEN3	enolase 2 (gamma, neuronal)	Cytoplasm	enzyme
ENO3	BBE, Beta enolase, DN-183N8.17-002, ENOLASE 3, GSD13, MSE	enolase 3 (beta, muscle)	Cytoplasm	enzyme
ENPP1	4833416E15RIK, AI428932, ARHR2, C76301, CD203c, Ly-41, M6S1, NPP1, NPPS, PC-1, Pca, PCA1, PDNP1, ttw, twy	ectonucleotide pyrophosphatase/phosphodiesterase 1	Plasma Membrane	enzyme
EOMES	C77258, EOMESODERMIN, TBR-2	eomesodermin	Nucleus	transcription regulator
EP400	1700020J09Rik, AU023439, CAGH32, mDomino, mKIAA1498, NHCP p400, P400, TNRC12	E1A binding protein p400	Nucleus	other
EPAS1	bHLHe73, ECYT4, HIF-2alpha, Hif1alpha related factor, Hif2, HIF2A, HLF, HRF, MOP2, PASD2	endothelial PAS domain protein 1	Nucleus	transcription regulator
EPCAM	CD326, Coenzyme Q6, DIAR5, EGP, EGP-2, EGP314, EGP40, EpCAM1, ESA, GA733-2, gp40, HNPCC8, KS1/4, KSA, Ly74, M4S1, MIC18, MK-1, Tacsd1, TACSTD1, TROP1	epithelial cell adhesion molecule	Plasma Membrane	other
EPHB2	CAPB, Cek5, DRT, EK5, EPHT3, EPTH3, ERK, ETECK, Hek5, NAF2, Nuk, PCBC, Prkm5, Qek5, RGD1564232, RP23-426N4.7, Sek3, Tyro5	EPH receptor B2	Plasma Membrane	kinase
EPHB3	AW456895, Cek10, Efnb3r, ETK2, HEK2, MDK5, Sek4, TYRO6	EPH receptor B3	Plasma Membrane	kinase
EPHB4	AI042935, Ephrin b4, HTK, MDK2, MYK1, TYRO11	EPH receptor B4	Plasma Membrane	kinase
ERBB2	C-erb-b2, c-neu, CD340, EGFR2, ERBB2 receptor, HER-2, HER-2 (ERBB2), HER-2/neu, mKIAA3023, MLN 19, NEU, NGL, p185HER2, RP23-355L10.8, TKR1, V-ERBB2 NEURO/GLIOBLASTOMA-DERIVED ONCOGENE	v-erb-b2 avian erythroblastic leukemia viral oncogene homolog 2	Plasma Membrane	kinase
ERBB2IP	1700028E05Rik, ERBIN, LAP2, mKIAA1225	erbb2 interacting protein	Plasma Membrane	other
ERBB3	C-erb-b3, C76256, EGFR3, erbB3-S, Erbb3r, HER-3 (ERBB3), HER3, LCCS2, MDA-BF-1, nuc-ErbB3, p180-ErbB3, p45-sErbB3, p85-sErbB3	v-erb-b2 avian erythroblastic leukemia viral oncogene homolog 3	Plasma Membrane	kinase
ERMN	A330104H05Rik, AI854460, ermin, JN, juxtanodin, KIAA1189, mKIAA1189, RGD1308367, RP23-255J22.2	ermin, ERM-like protein	Extracellular Space	other
ESR2	beta ESTROGEN receptor, ER-BETA, Erb, ERB2, ER[b], ERβ, ESR-BETA, ESRB, ESTRB, NR3A2	estrogen receptor 2 (ER beta)	Nucleus	ligand-dependent nuclear receptor
ETV4	AW414408, E1A-F, PEA3, PEAS3, RP23-434F13.1	ets variant 4	Nucleus	transcription regulator
ETV5	1110005E01Rik, 8430401F14Rik, ERM, Ets variant gene 5	ets variant 5	Nucleus	transcription regulator
EVX1	RGD1565788	even-skipped homeobox 1	Nucleus	transcription regulator
EWSR1	AC002059.7, AU018891, bK984G1.4, Ewing sarcoma homolog, EWS, EWSH, RP23-338J18.1	EWS RNA-binding protein 1	Nucleus	other
EYA2	EAB1, RP23-138C10.1, RP5-890O15.2	eyes absent homolog 2 (Drosophila)	Nucleus	phosphatase
EZH2	EHZ2, ENX-1, Enx1h, EZH1, EZH2b, KMT6, KMT6A, mKIAA4065, WVS, WVS2	enhancer of zeste homolog 2 (Drosophila)	Nucleus	transcription regulator
EZR	AW146364, BOS 138, CVIL, CVL, Cytovillin2, EZRIN, p81, R75297, VIL2	ezrin	Plasma Membrane	other
F13A1	1200014I03Rik, AI462306, F13A, Factor xiiia, Fxiiia, RP11-232H4.1	coagulation factor XIII, A1 polypeptide	Extracellular Space	enzyme
F2R	AI482343, CF2R, HTR, PAR-1, ThrR, TR, TRGPC	coagulation factor II (thrombin) receptor	Plasma Membrane	G-protein coupled receptor
FABP4	422/aP2, A-fab, A-FABP, Adipocyte fatty acid binding, ALBP, ALBP/Ap2, AP2, Ap2 lipid-binding protein, Lbpl	fatty acid binding protein 4, adipocyte	Cytoplasm	transporter
FAF1	AA408698, CGI-03, Dffrx, FAF, Fam, hFAF1, HFAF1s, RP23-113G7.1, UBXD12, UBXN3A	Fas (TNFRSF6) associated factor 1	Nucleus	other
FAM126A	AB030242, DRCTNNB1A, HCC, HLD5, HYCC1, RGD1562906	family with sequence similarity 126, member A	Cytoplasm	other
FANCC	FA3, FAC, FACC, RP11-80I15.2	Fanconi anemia, complementation group C	Nucleus	other
FANCL	2010322C19Rik, AW554273, B230118H11Rik, FAAP43, FLJ10335, gcd, PHF9, POG	Fanconi anemia, complementation group L	Nucleus	enzyme
FAS	AI196731, ALPS1A, APO-1, APT1, CD95, CD95 receptor, CD95L, FAS/APO1, FAS1, FASTM, lpr, Receptors for Fas Ligand, RP11-399O19.7, Tnf receptor member 6, TNFR6, TNFRSF6	Fas cell surface death receptor	Plasma Membrane	transmembrane receptor
Fascin			Cytoplasm	group
FAT1	2310038E12Rik, AU023433, CDHF7, CDHR8, FAT, Fath, hFat1, ME5, mFat1	FAT atypical cadherin 1	Plasma Membrane	other
FBLN2	5730577E14RIK	fibulin 2	Extracellular Space	other
FBRS	FBS, FBS1, Fibrosin	fibrosin	Extracellular Space	cytokine
FBXW11	2310065A07Rik, AA536858, beta-TRCP2, BTRC2, BTRCP2, Fbw11, FBW1B, FBXW1B, HOS, RP23-94F11.1	F-box and WD repeat domain containing 11	Cytoplasm	enzyme
FCER1G	AI573376, CD23, CD8 gamma, Fc epsilon R gamma, Fc epsilon r1 gamma2, FC gamma receptor 1, FCE R1, Fce1g, FcepsilonRI, Fcerg, FCERG1, FceRI gamma, FcR-gamma, FCRG, FcR[g], gamma CHAIN, LOC498279, Ly-50	Fc fragment of IgE, high affinity I, receptor for; gamma polypeptide	Plasma Membrane	transmembrane receptor
FEN1	AW538437, MF1, RAD2	flap structure-specific endonuclease 1	Nucleus	enzyme
FER	AV082135, C330004K01Rik, FerT, Fert2, Flk, Flk retired, PPP1R74, Protein tyrosine kinase fer, TYK3	fer (fps/fes related) tyrosine kinase	Cytoplasm	kinase
FERMT2	AA960555, KIND2, KINDLIN 2, MIG2, PLEKHC1, RP23-359O5.1, UNC112, UNC112B	fermitin family member 2	Cytoplasm	other
FGD2	RP3-405J24.2, TCD2, tcs-2, ZFYVE4	FYVE, RhoGEF and PH domain containing 2	Cytoplasm	other
FGF18	D130055P09RIK, RP23-413O19.3, UNQ420/PRO856, ZFGF5	fibroblast growth factor 18	Extracellular Space	growth factor
FGF8	AIGF, HBGF-8, HH6, KAL6	fibroblast growth factor 8 (androgen-induced)	Extracellular Space	growth factor
FGF9	Eks, GAF, glia-activating factor, HBFG-9, HBGF-9, SYNS3	fibroblast growth factor 9	Extracellular Space	growth factor
FGFBP1	Fbp, FGF-BP, HBP17	fibroblast growth factor binding protein 1	Extracellular Space	other
FGFR1	AW208770, bFGF-R-1, BFGFR, BOS 23880, CD331, CEK, Eask, FGF receptor 1, FGFBR, FLG, FLT-2, HBGFR, HH2, Hspy, KAL2, N-SAM, OGD	fibroblast growth factor receptor 1	Plasma Membrane	kinase
FHIT	AP3Aase, AW045638, Fra14A2, FRA3B	fragile histidine triad	Cytoplasm	enzyme
FHL1	FHL, FHL1A, FHL1B, FLH1A, KYOT, LHL FOUR and A half LIM DOMAINS 1, RP11-535K18.1, RP23-71G11.1, SLIM, SLIM-1, XMPMA	four and a half LIM domains 1	Cytoplasm	other
FHL2	AAG11, C76204, DRAL, Skeletal muscle lim protein 3, SLIM-3	four and a half LIM domains 2	Nucleus	transcription regulator
FLOT2	AI573412, CAVATELLIN, ECS-1, EPIDERMAL SURFACE AG 1, ESA, ESA1, Flotillin-2, Flotillin2/esa, M17S1, reggie-2, RP23-43J1.4	flotillin 2	Plasma Membrane	other
FLT1	AI323757, FLT, sFlt1, VEGFR-1	fms-related tyrosine kinase 1	Plasma Membrane	kinase
FOSL1	AW538199, FRA, FRA1	FOS-like antigen 1	Nucleus	transcription regulator
FOXA2	HNF3-beta, HNF3B, HNF3β, RP23-207P16.2, TCF3B	forkhead box A2	Nucleus	transcription regulator
FOXB1	C43, FKH5, Foxb1a, Foxb1b, Hfh-e5.1, HFKH-5, Mf3, Twh	forkhead box B1	Nucleus	transcription regulator
FOXC1	ARA, ch, Fkh1, FKHL7, FLJ11796, FLJ11796 FIS, FREAC-3, frkhda, IGDA, IHG1, IRID1, Mf1, Mf4, rCG 44068, RIEG3, RP23-459H16.1	forkhead box C1	Nucleus	transcription regulator
FOXC2	Fkh14, FKHL14, Hfhbf3, LD, MFH-1	forkhead box C2 (MFH-1, mesenchyme forkhead 1)	Nucleus	transcription regulator
FOXF2	Fkh20, FKHL6, FREAC-2, LUN, RP23-467M8.1	forkhead box F2	Nucleus	transcription regulator
FOXM1	AA408308, AW554517, BB238854, D1Mgi56, Fkh16, FKHL16, FOCM1, FOXM1B, HFH-11, HFH-11B, HNF-3, INS-1, MPHOSPH2, MPM2, MPP-2, PIG29, TGT3, TRIDENT, WIN	forkhead box M1	Nucleus	transcription regulator
Foxo			Cytoplasm	group
FOXO1	Afxh, AI876417, FKH1, FKHR, FKHR1, Forkhead, FOXO1A	forkhead box O1	Nucleus	transcription regulator
FOXO3	1110048B16RIK, 2010203A17RIK, AF6q21, C76856, Fkhr2, FKHRL1, FKHRL1P2, FOXO2, FOXO3A	forkhead box O3	Nucleus	transcription regulator
FOXO4	AFX, AFX1, Afxh, MLLT7, RGD1561201, RP23-356J7.2	forkhead box O4	Nucleus	transcription regulator
FOXQ1	HFH-1, Hfh1l, RP23-322J11.1, sa	forkhead box Q1	Nucleus	transcription regulator
FRAT1	AW060382, GBP, RP11-452K12.1	frequently rearranged in advanced T-cell lymphomas	Cytoplasm	other
FSHB	BOS 15014, FSH, FSH beta, RP23-300H23.2	follicle stimulating hormone, beta polypeptide	Extracellular Space	other
FSTL3	E030038F23Rik, FLRG, FSRP, UNQ674/PRO1308	follistatin-like 3 (secreted glycoprotein)	Extracellular Space	other
FUS	ALS6, D430004D17Rik, D930039C12Rik, ETM4, FUS1, Fusion, HNRNPP2, Pigpen, POMP75, TLS	fused in sarcoma	Nucleus	transcription regulator
FYN	AI448320, AW552119, C-FYN, FYNT, p59 Fyn B, p59-FYN, RP1-66H14.1, SLK, SRC-LIKE KINASE, SYN	FYN oncogene related to SRC, FGR, YES	Plasma Membrane	kinase
FZD3	AU020229, D930050A07RIK, Fz-3	frizzled family receptor 3	Plasma Membrane	G-protein coupled receptor
FZD7	Fz7, FzE3, LOC100360552	frizzled family receptor 7	Plasma Membrane	G-protein coupled receptor
GAD1	CPSQ1, EP10, GAD, GAD25, GAD44, GAD67, Glutamic acid decarboxylase, SCP	glutamate decarboxylase 1 (brain, 67kDa)	Cytoplasm	enzyme
GADD45A	AA545191, DDIT1, Gadd, GADD45, RP5-975D15.1	growth arrest and DNA-damage-inducible, alpha	Nucleus	other
GADD45B	AI323528, GADD45beta, MYD118, Myeloid differentiation primary response	growth arrest and DNA-damage-inducible, beta	Cytoplasm	other
GADD45G	AI327420, C86281, CR6, DDIT2, GADD45gamma, Growth Arrest And DNA Damage Inducible, GRP17, OIG37, RP11-260L6.1	growth arrest and DNA-damage-inducible, gamma	Nucleus	other
GAST	GAS, GASTRIN, Gastrin-17, PPG34, RP23-392I3.8	gastrin	Extracellular Space	other
GATA2	DCML, MGC2306, MONOMAC, NFE1B	GATA binding protein 2	Nucleus	transcription regulator
GATA3	HDR, HDRS, jal, RP23-276D17.1	GATA binding protein 3	Nucleus	transcription regulator
GBAS	AV006093, LOC498174, NIPSNAP2	glioblastoma amplified sequence	Plasma Membrane	other
GCG	Glp2, Glu, GRPP, PPG, Preproglucagon, Proglucagon, RP23-343C17.3	glucagon	Extracellular Space	other
GDNF	Activity-dependent neurotrophic factor, AI385739, ATF1, ATF2, Glial cell derived neurotrophic factor, HFB1-GDNF, HSCR3	glial cell derived neurotrophic factor	Extracellular Space	growth factor
GEMIN5	AA407055, AA407208, AI451603, BB194447, C330013N08, LOC100361440, LOC686616, RP23-293I3.4	gem (nuclear organelle) associated protein 5	Nucleus	other
GET4	1110007L15Rik, AW412535, C7orf20, CEE, CGI-20, LOC51608, RGD1311660, TRC35	golgi to ER traffic protein 4 homolog (S. cerevisiae)	Cytoplasm	other
GHR	AA986417, BOS 19817, Ghbp, GHR/BP, GROWTH HORMONE receptor	growth hormone receptor	Plasma Membrane	transmembrane receptor
GIPC1	C19orf3, GIPC, GLUT1CBP, Glut1CIP, Hs.6454, IIP-1, NIP, Rgs19, RGS19IP1, SEMCAP, Semcap1, SYNECTIIN, SYNECTIN, TaxIP2, TIP-2	GIPC PDZ domain containing family, member 1	Cytoplasm	other
GIT2	1500036H07Rik, 5830420E16Rik, 6430510B20RIK, 9630056M03Rik, B230104M05Rik, CAT-2, mKIAA0148, p95PKL	G protein-coupled receptor kinase interacting ArfGAP 2	Nucleus	other
GJA1	AU042049, AVSD3, AW546267, CMDR, Cnx43, Connexin-43, CX43, Cx43alpha1, DFNB38, GJAL, HLHS1, HSS, Npm1, ODDD	gap junction protein, alpha 1, 43kDa	Plasma Membrane	transporter
GJB1	AI118175, CMTX, CMTX1, Cnx32, CX32, RP23-440J15.5	gap junction protein, beta 1, 32kDa	Plasma Membrane	transporter
GJB2	AI325222, Cnx26, CX26, CXN-26, DFNA3, DFNA3A, DFNB1, DFNB1A, HID, KID, NSRD1, PPK	gap junction protein, beta 2, 26kDa	Plasma Membrane	transporter
GLI1	AV235269, GLI, ZFP5	GLI family zinc finger 1	Nucleus	transcription regulator
GLI2	AW546128, HPE9, THP1, THP2	GLI family zinc finger 2	Nucleus	transcription regulator
GLIS2	Gli5, Klf16, NKL, NPHP7	GLIS family zinc finger 2	Nucleus	transcription regulator
GLTSCR2	5330430H08Rik, 9430097C02Rik, AU041936, AW536441, D1Mgi9, PICT-1, R74911	glioma tumor suppressor candidate region gene 2	Cytoplasm	other
GLUL	BOS 16078, GLNS, Glutamine Synthase, Glutamine Synthetase, GS, PIG43, PIG59	glutamate-ammonia ligase	Cytoplasm	enzyme
GNA12	AI414047, AI504261, alpha subunit of the G12 family of HETEROTRIMERIC GS, FLJ21929, Galpha12, gep, Gα12, NNX3, RMP	guanine nucleotide binding protein (G protein) alpha 12	Plasma Membrane	enzyme
GNAO1	alphaO, AW050213, G protein alpha O subunit, G protein ao, G protein O, G zero, G-ALPHA-o, GAO2, GNAO, GNAO2, Go alpha subunit 2, Gαo, RATBPGTPC	guanine nucleotide binding protein (G protein), alpha activating activity polypeptide O	Plasma Membrane	enzyme
GNB2L1	Activated Protein Kinase C Receptor, AL033335, BOS 7938, D4Mgi39, epsilon RACK, GB-like, GNB2-RS1, Guanine Binding Protein beta2 Rs1, H12.3, HLC-7, p205, PIG21, RACK1, rCG 34190, RP23-14F5.6	guanine nucleotide binding protein (G protein), beta polypeptide 2-like 1	Cytoplasm	enzyme
GNG10	AV006524, RP23-211P15.5	guanine nucleotide binding protein (G protein), gamma 10	Plasma Membrane	enzyme
GPR137B	AI788917, AU016435, AW546472, C730041E01, C80550, C80741, D13Abb1e, RP5-985L19.1, TM7SF1	G protein-coupled receptor 137B	Plasma Membrane	other
GPR64	AW212196, B830041D06Rik, CTD-2245E12.1, EDDM6, HE6, Me6, Re6, RP23-181L15.1, TM7LN2	G protein-coupled receptor 64	Plasma Membrane	G-protein coupled receptor
GPX2	GI-GPx, GPRP, GPRP-2, GPX-GI, GSHPx-2, GSHPX-GI	glutathione peroxidase 2 (gastrointestinal)	Cytoplasm	enzyme
GREM1	CKTSF1B1, DAND2, DRM, Grem, GREMLIN, GREMLIN 1, IHG-2, ld, PIG2, RP23-178K16.1	gremlin 1, DAN family BMP antagonist	Extracellular Space	other
GRIK1	A830007B11Rik, D16Ium24, D16Ium24e, EAA3, EEA3, GLR5, GluK1, GLUK5, GLUR5, Glurbeta1	glutamate receptor, ionotropic, kainate 1	Plasma Membrane	ion channel
GRIK2	AW124492, EAA4, GLR6, GluK2, GLUK6, Glur beta-2, GLUR6, Glutamate receptor channel subunit beta2, MRT6, rCG 58533	glutamate receptor, ionotropic, kainate 2	Plasma Membrane	ion channel
GRIK5	EAA2, GluK5, GluRgamma2, GRIK2, iGlu5, KA2, KA2r	glutamate receptor, ionotropic, kainate 5	Plasma Membrane	ion channel
GRIN1	GluN1, GluRdelta1, GluRzeta1, M100174, MRD8, Nmda nr1, NMDA Receptor, NMDA1, Nmdar, NMDAR1, NR1, Rgsc174, RP11-350O14.1, RP23-132N23.20-010	glutamate receptor, ionotropic, N-methyl D-aspartate 1	Plasma Membrane	ion channel
GRIN2A	AK080997, EPND, GluN2A, NMDAR2A, NR2, NR2A	glutamate receptor, ionotropic, N-methyl D-aspartate 2A	Plasma Membrane	ion channel
GRIN2B	AW490526, GluN2B, GluR epsilon 2, hNR3, MRD6, NMDAR2B, NR2B	glutamate receptor, ionotropic, N-methyl D-aspartate 2B	Plasma Membrane	ion channel
GRIP1	4931400F03Rik, eb, GRIP	glutamate receptor interacting protein 1	Plasma Membrane	transcription regulator
Gsk3	Glycogen synthase kinase, Gsk		Cytoplasm	group
GSK3 beta-Axin-APC-Ctnn beta	APC-CTNNbeta-AXIN-GSK3beta, APC-CTNNβ-AXIN-GSK3β, AXIN-APC-GSKβ-CTNNβ, GSK3β-AXIN-APC-CTNNβ		Cytoplasm	complex
GSK3B	7330414F15Rik, 8430431H08Rik, C86142, GSK-3, GSK-3beta, GSK-3β, Gsk-beta, GSKβ, Tpk1	glycogen synthase kinase 3 beta	Nucleus	kinase
GSKIP	4933433P14Rik, C14orf129, HSPC210, RGD1308470	GSK3B interacting protein	Other	other
GTPBP6	AV119224, LL0XNC01-136G2.2, LOC100132347, LOC100133897, LOC100292716, LOC100508214, LOC100509054, LOC100510550, LOC100510565, Pgbpll, PGPL, RGD1305954	GTP binding protein 6 (putative)	Other	other
H1F0	D130017D06Rik, H1(0), H10, H1FV, Histone h1	H1 histone family, member 0	Nucleus	other
HAPLN1	BB099155, BOS 8453, CLP, CRTL1, Crtl1l, Link, LP, LP-1	hyaluronan and proteoglycan link protein 1	Extracellular Space	other
HDAC2	D10Wsu179e, HD2, mRPD3, RGD: 619976, RPD3, YAF1, Yy1bp	histone deacetylase 2	Nucleus	transcription regulator
HDAC3	AW537363, HD3, RPD3, RPD3-2	histone deacetylase 3	Nucleus	transcription regulator
HDAC4	4932408F19, 4932408F19Rik, AHO3, AI047285, BDMR, HA6116, HD4, HDAC-A	histone deacetylase 4	Nucleus	transcription regulator
HDAC5	AI426555, HD5, Hdac4, mHDA1, mKIAA0600, NY-CO-9, RP23-461C4.2	histone deacetylase 5	Nucleus	transcription regulator
HDAC6	CPBHM, HD6, Hdac5, JM21, mHDA2, RP23-198C2.1, Sfc6	histone deacetylase 6	Nucleus	transcription regulator
HDAC7	5830434K02Rik, HD7, HD7A, HDAC-D, HDAC7A, mFLJ00062	histone deacetylase 7	Nucleus	transcription regulator
HDGF	AI118077, D3Ertd299e, HMG1L2, RP11-66D17.10-003, Transformation-related	hepatoma-derived growth factor	Extracellular Space	growth factor
HERC5	1700121D12Rik, 2510038N07RIK, 4930427L17Rik, AI451296, CEB1, CEBP1, HECT domain and RID 5, Herc6, LOC51191	HECT and RLD domain containing E3 ubiquitin protein ligase 5	Cytoplasm	enzyme
HESX1	ANF, CPHD5, HES-1, RGD1563858, RPX	HESX homeobox 1	Nucleus	transcription regulator
HHEX	HEX, Hex1, HHEX-RS2, HMPH, HOX11L-PEN, PRH, PRHX	hematopoietically expressed homeobox	Nucleus	transcription regulator
HHIP	Hhip1, HIP, HIP1, LOC100366089, RGD1564108, UNQ5825/PRO19644	hedgehog interacting protein	Plasma Membrane	other
HIC1	AA408311, RP23-143A14.2, ZBTB29, ZNF901	hypermethylated in cancer 1	Nucleus	transcription regulator
HIF1A	AA959795, bHLHe78, HIF-1α, HIF-1α (hydroxylated), HIF1, HIF1-ALPHA, Hypoxia inducible factor 1 alpha subunit, MOP1, PASD8	hypoxia inducible factor 1, alpha subunit (basic helix-loop-helix transcription factor)	Nucleus	transcription regulator
HINT1	AA673479, HINT, Histidine triad nucleotide-binding, Histidine triad nucleotide-binding prot., Ipk1, Mpkci, NMAN, Pkci, PKCI-1, Prkci, PRKCNH1, RP24-84L18.1	histidine triad nucleotide binding protein 1	Nucleus	enzyme
HIPK2	1110014O20RIK, B230339E18RIK, LOC100505582, LOC653052, PRO0593, Stank	homeodomain interacting protein kinase 2	Nucleus	kinase
HIST1H1C	0610008C09Rik, H1.2, H1C, H1F2, H1s-1, H1var1, His1a, Histone h1, member 2, Histone h1.2, RP23-480B19.5	histone cluster 1, H1c	Nucleus	other
Histone h3	H3, H3.3, Histone H3B		Nucleus	group
HMG20B	AW610687, BRAF25, BRAF35, HMGX2, HMGXB2, PP7706, pp8857, SMARCE1r, SOXL	high mobility group 20B	Nucleus	transcription regulator
HMGB2	C80539, High mobility group 2, HMG-2, RGD1564519	high mobility group box 2	Nucleus	transcription regulator
HNF1A	AI323641, HNF1, HNF1-alpha, HNF1α, HNF1α (MODY3), IDDM20, LF-B1, MODY3, TCF-1	HNF1 homeobox A	Nucleus	transcription regulator
HNRNPA0	1110055B05RIK, 3010025E17Rik, hnRNP AQ, HNRPA0, HNRPAO, LOC681410	heterogeneous nuclear ribonucleoprotein A0	Nucleus	other
HNRNPA1	D15Ertd119e, HDP, HETEROGENOUS NUCLEAR RIBONUCLEOPROTEIN A1, HNRPA1, HNRPA1L3, LOC100506653, VDRE-BP1	heterogeneous nuclear ribonucleoprotein A1	Nucleus	other
HNRNPA2B1	9130414A06Rik, hnRNP, hnrnp-A, HNRNPA2, HNRNPB1, HNRPA2, HNRPA2B1, Hnrpa2b1 (predicted), HNRPB1, RNPA2, SNRPB1, VDRE-BP2	heterogeneous nuclear ribonucleoprotein A2/B1	Nucleus	other
HNRNPK	CSBP, HNRPK, KBBP, NOVA, RP11-575L7.1, TUNP	heterogeneous nuclear ribonucleoprotein K	Nucleus	other
HNRNPM	2610023M21Rik, AA409009, CEAR, Heterogeneous nuclear ribonucleoprotein m, HNRNPM4, HNRPM4, HNRPM, HTGR1, mKIAA4193, NAGR1, RP24-225N8.1	heterogeneous nuclear ribonucleoprotein M	Nucleus	other
HNRNPU	AA408410, AI256620, AL024194, AL024437, AW557595, C86794, HNRPU, HRNPU, RP11-11N7.3, SAF-A, scaffold attachment factor A, SN1, Sp120, U21.1	heterogeneous nuclear ribonucleoprotein U (scaffold attachment factor A)	Nucleus	transporter
HNRNPUL1	E130317O14Rik, E1B-55kDa-associated, E1B-55KDA-ASSOCIATED protein 5, E1B-AP5, Hnrnpul, HNRPUL1	heterogeneous nuclear ribonucleoprotein U-like 1	Nucleus	other
HOXA5	HOX1, HOX1.3, HOX1C	homeobox A5	Nucleus	transcription regulator
HOXB4	B4, HOX-2.6, HOX2, HOX2F, RGD1560113, RP23-9G13.1	homeobox B4	Nucleus	transcription regulator
HOXB7	AI325018, HHO.C1, HOMEOBOX C1, Hox-2.3, HOX2, HOX2C, Hox2r1b, R1b, RP23-85A17.7	homeobox B7	Nucleus	transcription regulator
HSD17B2	17beta-HSD Type 2, 17Hsd, AI194836, AI194967, AI255511, EDH17B2, HSD17, SDR9C2	hydroxysteroid (17-beta) dehydrogenase 2	Cytoplasm	enzyme
Hsd3b4 (includes others)	3 beta Hsd, 3 Beta hydroxysteroid dehydrogenase, Gm4450, Hsd1, Hsd3b, Hsd3b5, Hydroxysteroid dehydrogenase-4 delta-5-3-beta, RATHSDI	hydroxy-delta-5-steroid dehydrogenase, 3 beta- and steroid delta-isomerase 4	Cytoplasm	enzyme
Hsp70	Hsp/Hsc70, Hsp70gene		Cytoplasm	group
HSPA1A/HSPA1B	DAAP-21F2.7, DAQB-147D11.1, HEAT SHOCK 70-KDA, heat shock protein 1A, hsp68, HSP70, HSP70-1, HSP70-1A, HSP70-1B, HSP70-2, Hsp70-3, Hsp70.1, Hsp70.3, HSP70A, hsp70A1, HSP70I, HSP72, HSPA1, HSPA1A, HSPA1B, Hspa2, IHSP70, p72	heat shock 70kDa protein 1A	Cytoplasm	other
HSPA8	2410008N15Rik, BOS 14437, DnaK-type chaperone hsp72/uncoating ATPase, HEAT SHOCK COGNATE 71-KDA, HEAT SHOCK protein 8, HS7C, HSC54, HSC70, HSC71, Hsc73, Hsp 8, HSP70, HSP71, HSP73, HSPA10, IDBP1, LAP1, LOC624853, NIP71	heat shock 70kDa protein 8	Cytoplasm	enzyme
HSPB8	AU018630, AW413033, CMT2L, CRYAC, D5Ucla4, DHMN2, E2IG1, H11, H11 KINASE, H11K, HMN2, HMN2A, HSP20-like, HSP22, PP1629	heat shock 22kDa protein 8	Cytoplasm	kinase
HSPD1	CPN60, GROEL, HLD4, HSP60, HSP65, Hspd1-30p, HuCHA60, MITO-P60, SPG13	heat shock 60kDa protein 1 (chaperonin)	Cytoplasm	enzyme
HSPE1	CHAPERONIN 10, CPN10, EARLY PREGNANCY FACTOR, EPF, GROES, HSP10, mt-cpn10	heat shock 10kDa protein 1 (chaperonin 10)	Cytoplasm	enzyme
HTRA1	AI429470, ARMD7, CARASIL, HTRA, IGFBP5-protease, L56, ORF480, OTTHUMP00000020664, OTTHUMP00000063514, Protease do precursor, PRSS11, PRSSS, RSPP11, SERINE PROTEASE 11/IGF binding	HtrA serine peptidase 1	Extracellular Space	peptidase
ID2	Ac2-300, AI255428, bHLHb26, C78922, GIG8, ID2H, IDB2, inhibitor of binding 2, dominant negative helix-loop-helix, Inhibitor Of DNA Binding 2, inhibitor of DNA binding 2, dominant negative helix-loop-helix	inhibitor of DNA binding 2, dominant negative helix-loop-helix protein	Nucleus	transcription regulator
ID3	bHLHb25, HEIR-1, Helix-loop-helix protein (Id related), HLH 1R21, Hlh462, IDB3, INHIBITOR of DNA binding 3, RP23-118A9.1	inhibitor of DNA binding 3, dominant negative helix-loop-helix protein	Nucleus	transcription regulator
ID4	bHLHb27, IDB4	inhibitor of DNA binding 4, dominant negative helix-loop-helix protein	Nucleus	transcription regulator
IDO1	IDO, IFN gamma INDUCIBLE INDOLEAMINE 2-3 DIOXYGENASE, INDO, INDOLE 2,3 DIOXYGENASE, Indoleamine 2,3-Dioxygenase	indoleamine 2,3-dioxygenase 1	Cytoplasm	enzyme
IFITM1	1110036C17Rik, 9-27, CD225, DSPA2a, HUM927A, IFI17, IFI27SEP, IFIM1, IFM1 9-27, IFN9-27, LEU13, Mil-2	interferon induced transmembrane protein 1	Plasma Membrane	transmembrane receptor
IFN Beta	IFNb, IFNβ, INF beta, Interferon beta		Extracellular Space	group
IFNB1	IFB, IFF, Ifn beta1b, IFN-beta, IFN-β, IFN-β1, IFNB, IFNB1A, neoferon, recombinantinterferon beta 1a, RP11-113D19.1, RP23-19G2.2	interferon, beta 1, fibroblast	Extracellular Space	cytokine
IFRD1	FRD1, Ifnl, PC4, TIS7	interferon-related developmental regulator 1	Nucleus	other
IGF1R	A330103N21RIK, CD221, D930020L01, hyft, IGF1R beta chain, Igf1r beta isoform, IGFIR, IGFIRC, IGFR, IGFR1, JTK13, LOC51049, MGC18216	insulin-like growth factor 1 receptor	Plasma Membrane	transmembrane receptor
IGF2	AL033362, BOS 25070, C11orf43, IGF-II, IGF2 isoform 1, INSULIN-LIKE GROWTH FACTOR II, M6pr, Mpr, Peg2, PP1446, PP9974, RNIGF2, somatomedin A	insulin-like growth factor 2 (somatomedin A)	Extracellular Space	growth factor
IGF2BP1	AL024068, AW549074, CRD-BP, D030026A21Rik, D11Moh40e, D11Moh45, IMP-1, LOC201194, Neilsen, RP23-375B1.1, VICKZ1, ZBP1	insulin-like growth factor 2 mRNA binding protein 1	Cytoplasm	translation regulator
IGFBP2	AI255832, BOS 2084, IBP-2, IGF-BP53, ILGFBPA, mIGFBP-2	insulin-like growth factor binding protein 2, 36kDa	Extracellular Space	other
IGFBP5	AI256729, AW208790, IBP5, IGFBP-5P	insulin-like growth factor binding protein 5	Extracellular Space	other
IGHM	AGM1, AI326478, Ak007163, FLJ00385, IG gamma-1 chain c region, IG HEAVY CONSTANT MU, Ig mu, Ig mu chain c region, IGH-6, Igm, IgM mu, Immunoglobulin heavy chain 6, IPI00022910, MU, Mu heavy chain, Mu MT, Mu S, muH, muHC, VH	immunoglobulin heavy constant mu	Plasma Membrane	transmembrane receptor
IGJ	9530090F24Rik, AI323815, Ig joining chain, IGCJ, J CHAIN, JCH	immunoglobulin J polypeptide, linker protein for immunoglobulin alpha and mu polypeptides	Extracellular Space	other
Igsf4	SynCAM	immunoglobulin superfamily, member 4	Plasma Membrane	other
IHH	BDA1, HHG2	indian hedgehog	Extracellular Space	enzyme
Ikb	I KAPPA B, Iκ-B		Cytoplasm	group
IKBKB	AI132552, AIM-1, I kappa b beta, Ikb Kinase Beta, IKK-2, IKK-beta, IKKB, IKK[b], IKKβ, NFKBIKB	inhibitor of kappa light polypeptide gene enhancer in B-cells, kinase beta	Cytoplasm	kinase
IL10	AL513351.1, CSIF, GVHDS, IL10A, IL10X, RP11-262N9.1, TGIF	interleukin 10	Extracellular Space	cytokine
IL13	P600, RP23-239O19.1	interleukin 13	Extracellular Space	cytokine
IL1B	IL-1, IL-1β, IL1-BETA, IL1F2, RP23-384K11.2	interleukin 1, beta	Extracellular Space	cytokine
IL1R1	CD121A, CD121b, D2S1473, IL-1R-alpha, IL-iR, IL1R, IL1RA, INTERLEUKIN 1 beta receptor, P80	interleukin 1 receptor, type I	Plasma Membrane	transmembrane receptor
IL4	BCGF, BCGF-1, BSF-1, Il4e12, RP23-188H3.4	interleukin 4	Extracellular Space	cytokine
IL8	CXCL8, GCP-1, LECT, LUCT, LYNAP, MDNCF, MONAP, Monocyte-derived neutrophil chemotactic factor, NAF, NAP-1	interleukin 8	Extracellular Space	cytokine
ILF3	CBTF, DRBF, DRBP76, Interleukin binding factor 3, MBII-26, MMP4, MPHOSPH4, MPP4, NF-AT-90, NF110, NF110b, NF90, NF90a, NF90b, NFAR, NFAR-1, TCP110, TCP80	interleukin enhancer binding factor 3, 90kDa	Nucleus	transcription regulator
IMPDH2	ENSMUSG00000071041, Gm15210, hCG 2002013, Imp dehydrogenase 2, IMPD, IMPD 2, Impdh, IMPDH-II, inosine 5'-phosphate dehydrogenase 2, OTTMUSG00000019498	IMP (inosine 5'-monophosphate) dehydrogenase 2	Cytoplasm	enzyme
INHA	AW555078, INHIBIN A	inhibin, alpha	Extracellular Space	growth factor
INHBB	activin AB beta polypeptide precursor, Activin B, activin beta B, Beta-B, Inhibin B, inhibin beta B	inhibin, beta B	Extracellular Space	growth factor
Ins1	Ins2-rs1, Insulin I, Preproinsulin, proinsulin	insulin I	Extracellular Space	other
INSL6	INSULIN-LIKE FACTOR 6, RIF1	insulin-like 6	Extracellular Space	other
INVS	INV, NPH2, NPHP2, RGD1563359, RP11-208F1.1, RP24-558L14.1	inversin	Nucleus	transcription regulator
IQGAP1	AA682088, D7Ertd237e, D7Ertd257e, HUMORFA01, IQ MOTIF containing GTPASE ACTIVATING, IQGAP, mKIAA0051, p195, SAR1	IQ motif containing GTPase activating protein 1	Cytoplasm	other
IQGAP2	4933417J23RIK, A630053O10, AI788777	IQ motif containing GTPase activating protein 2	Cytoplasm	other
IRF3	C920001K05RIK, DRAFB, Ifn regulatory factor 3	interferon regulatory factor 3	Nucleus	transcription regulator
IRF4	AI385587, LSIRF, MUM1, NF-EM5, PIP, RP23-213G18.1, Spip	interferon regulatory factor 4	Nucleus	transcription regulator
IRF8	AI893568, H-ICSBP, HICSBP-1, ICSBP, ICSBP1, Myls	interferon regulatory factor 8	Nucleus	transcription regulator
IRS1	ENSMUSG00000022591, G972R, HIRS-1, IRS1IRM	insulin receptor substrate 1	Cytoplasm	enzyme
ISG15	G1P2, Gip2, hUCRP, HUMIFN15K, IFI-15K, IFI15, IFN-alpha-INDUCIBLE, IFN-INDUCIBLE protein 15 KD, IFN15/17, IGI15, INTERFERON-INDUCED 17-KDA, INTERFERON-STIMULATED protein 15 KDa, IP17, Irfp, Isg15/17, LOC100044225, UCRP	ISG15 ubiquitin-like modifier	Extracellular Space	other
ISL1	ISLET1	ISL LIM homeobox 1	Nucleus	transcription regulator
ITGA1	alpha1 INTEGRIN, CD49A, E130012M19RIK, VLA1	integrin, alpha 1	Plasma Membrane	other
ITGA6	5033401O05Rik, AI115430, CD49f, Integrin α6, ITG alpha6, ITGA6B, RP23-5K9.4, VLA-6	integrin, alpha 6	Plasma Membrane	transmembrane receptor
ITGA9	(alpha)9, 2610002H11Rik, 6720458D17RIK, AI461869, ALPHA-RLC, D130073C02, D9Ertd428e, ITGA4L, Itga9l, LOC687154, RLC	integrin, alpha 9	Plasma Membrane	other
ITGAL	(p180), CD11A, INTEGRIN alpha-L, LFA-1, LFA-1A, Ly-15, Ly-21	integrin, alpha L (antigen CD11A (p180), lymphocyte function-associated antigen 1; alpha polypeptide)	Plasma Membrane	transmembrane receptor
ITGB1	4633401G24RIK, AA409975, AA960159, BOS 12846, CD29, CD29 antigen, ENSMUSG00000051907, FNRB, Gm9863, GPIIA, Integrin β1, MDF2, MSK12, RP11-479G22.2, VLA-BETA, VLAB, β1 Integrin	integrin, beta 1 (fibronectin receptor, beta polypeptide, antigen CD29 includes MDF2, MSK12)	Plasma Membrane	transmembrane receptor
ITGB2	2E6, AI528527, beta2 INTEGRINS, CD18, Cr3 beta, Integrin beta2, Integrin β2, LAD, LCAMB, Leucocyte Cell Adhesion Molecule, LFA-1, Lfa-1 beta, LFA1 beta CHAIN, MAC-1, MF17, MFI7	integrin, beta 2 (complement component 3 receptor 3 and 4 subunit)	Plasma Membrane	transmembrane receptor
ITGB7	CD103 beta, Ly69	integrin, beta 7	Plasma Membrane	transmembrane receptor
JRK	Jerky, JH8	jerky homolog (mouse)	Nucleus	other
JUP	ARVD12, CTNNG, D930025P04Rik, DP3, DPIII, gamma-CATENIN, PDGB, PG, PKGB, RP23-392I3.6	junction plakoglobin	Plasma Membrane	other
KANK1	A930031B09RIK, ANKRD15, ANKYRIN REPEAT domain protein 15, AU015049, AW121052, CPSQ2, D330024H06Rik, KANK, KIAA0172, LOC100505905, mKIAA0172, RP11-130C19.4	KN motif and ankyrin repeat domains 1	Nucleus	transcription regulator
KAT2A	1110051E14Rik, AW212720, GCN5, GCN5L2, hGCN5, mmGCN5, PCAF-b, RP23-390D17.6	K(lysine) acetyltransferase 2A	Cytoplasm	enzyme
KAT2B	A930006P13RIK, AI461839, AW536563, CAF, P/CAF, PCAF, Pcaf-b	K(lysine) acetyltransferase 2B	Nucleus	transcription regulator
KCNIP4	AV032399, CALP, Calp250, KCHIP4, KChIP4a	Kv channel interacting protein 4	Plasma Membrane	ion channel
KDR	6130401C07, BOS 6667, CD309, Flk, FLK1, Kinase Insert Domain, Krd-1, Ly73, sVEGFR-2, VEGFR, VEGFR-2	kinase insert domain receptor (a type III receptor tyrosine kinase)	Plasma Membrane	kinase
KIAA1109	4732443H21, 4932438A13Rik, B830039D19Rik, CT7-315N12.1, D630029K19Rik, FSA, KIAA1371, RP23-243E17.1, Tweek	KIAA1109	Other	other
KIF23	3110001D19Rik, C87313, CHO1, Kinesin-like 5, KNSL5, MKLP-1	kinesin family member 23	Cytoplasm	other
KIF3B	AI854312, AW549267, FLA8, HH0048, Kif3b predicted, KLP-11, mKIAA0359, RP23-192G18.6	kinesin family member 3B	Cytoplasm	transporter
KIFAP3	dJ190I16.1, FLA3, KAP-1, KAP-3, Kap3a, Kifap3 predicted, RP1-190I16.1, SMAP, Smg-GDS	kinesin-associated protein 3	Cytoplasm	other
KIFC1	DAQB-126H3.5, Gm4137, HSET, KIFC5A, Kifc5b, KINESIN-RELATED, KNSL2, Knsl2a, LOC100044006, LOC100044746, MHCB, MKLP2, Tctex-7, Tctex-7A	kinesin family member C1	Nucleus	enzyme
KLF4	EZF, GKLF, RP11-150J11.1, RP23-322L22.2, Zie	Kruppel-like factor 4 (gut)	Nucleus	transcription regulator
KLF5	4930520J07Rik, BTEB2, CKLF, IKLF, Kruppel-like factor 5, RP11-505F3.5	Kruppel-like factor 5 (intestinal)	Nucleus	transcription regulator
KLK2	hGK-1, hK2, KLK2A2	kallikrein-related peptidase 2	Extracellular Space	peptidase
KLK3	0610007D04Rik, APS, Egfbp-1, Egfbp-3, Egfbp2, Epidermal Growth Factor-Binding Protein Type A, Gk27, hK3, HNP, Kal, Klk1, Klk11, Klk16, Klk1b1, Klk1b11, Klk1b16, Klk1b21, Klk1b22, Klk1b24, Klk1b26, Klk1b27, Klk1b3, Klk1b4, Klk1b5, Klk1b6, Klk1b8, Klk1b9, Klk21, KLK21L, Klk22, Klk24, Klk26, Klk27, KLK2A1, Klk5, Klk6, Klk8, Klk9, mGK-1, mGK-11, mGk-16, mGk-21, mGk-22, mGk-24, mGK-26, mGK-27, mGk-3, …	kallikrein-related peptidase 3	Extracellular Space	peptidase
KLRC3	Klrc2, NKG2-E, RP23-145F22.4	killer cell lectin-like receptor subfamily C, member 3	Plasma Membrane	transmembrane receptor
KMT2A	6430520K01, ALL-1, CXXC7, FLJ11783, hCG 1732268, HRX, HTRX, HTRX1, mKIAA4050, MLL, MLL/GAS7, MLL1, MLL1A, TET1-MLL, TRX1, WDSTS	lysine (K)-specific methyltransferase 2A	Nucleus	transcription regulator
KMT2D	AAD10, ALR, BC032281, BC058659, C430014K11Rik, CAGL114, KABUK1, KMS, KMT2B, MLL2, MLL4, TNRC21	lysine (K)-specific methyltransferase 2D	Nucleus	transcription regulator
KRAS	AI929937, C-K-RAS, c-Ki-ras, c-Ki-ras p21, CFC2, K-RAS B, K-RAS2A, K-RAS2B, K-RAS4A, KI-RAS, KI-RAS4B, KRAS1, KRAS2, NS, NS3, p21, p21B, p21ras, RAS, RASK2, RP24-359O2.1	Kirsten rat sarcoma viral oncogene homolog	Cytoplasm	enzyme
KRT1	CK1, EHK, EHK1, EPPK, K1, Kb1, Keratin 1, Keratin 2-1, Keratin complex 2 basic gene 1, KERATIN, 67K type II CYTOSKELETAL, Krt-2.1, KRT1A, KRT2-1, Krt86, NEPPK	keratin 1	Cytoplasm	other
KRT5	3300001P10Rik, AW146334, CK5, Cytokeratin5, DDD, DDD1, EBS2, K5, Keratin 5, Krt2-5, KRT5A, Sak57, Tfip8	keratin 5	Cytoplasm	other
KRT7	CK7, Cytokeratin 7, D15Wsu77e, K2C7, K7, Keratin complex 2, basic, gene 7, KRT2-7, SARCOLECTIN, SCL	keratin 7	Cytoplasm	other
L1CAM	CAML1, CD171, HSAS, HSAS1, Hyd, L1, L1 isoform, MASA, MIC5, N-CAM-L1, NEUROGLIAN, RP23-373N8.1, S10, SPG1	L1 cell adhesion molecule	Plasma Membrane	other
L3MBTL3	AI481284, MBT-1, RP11-73O6.1	l(3)mbt-like 3 (Drosophila)	Nucleus	other
LAMB1	C77966, C80098, C81607, CLM, D130003D08Rik, LAMB1-1, Lamb1-1 predicted, Laminin b1, LAMININ beta 1, LIS5	laminin, beta 1	Extracellular Space	other
LAMC2	AA589349, B2T, BM600, CSF, CSF 140 kDa subunit, EBR2, EBR2A, KALININ, LAMB2T, Laminin B2t chain, Laminin Gamma 2, Laminin5 gamma2, LAMNB2	laminin, gamma 2	Extracellular Space	other
LAP3	2410015L10Rik, AA410100, LAP, LAPEP, Leucine aminopeptidase, PEP7, PEPS	leucine aminopeptidase 3	Cytoplasm	peptidase
LBH	1810009F10Rik, 6720416L16Rik, Cl2, LOC100048380, MSTP014	limb bud and heart development	Nucleus	transcription regulator
LCK	Hck-3, Lck1, Lcktkr, LSK, Lskt, p56Lck, pp58lck, RP23-209C6.8, RP4-675E8.4, YT16	lymphocyte-specific protein tyrosine kinase	Cytoplasm	kinase
LDHB	-lactate dehydrogenase h-chain, AI790582, H-Ldh, L-lactate dehydrogenase B chain, LDH heart subunit, LDH-H, LDH2, LDHBD, TRG-5	lactate dehydrogenase B	Cytoplasm	enzyme
LECT2	chm-II, chm2	leukocyte cell-derived chemotaxin 2	Extracellular Space	other
LEF1	3000002B05, AI451430, TCF/LEF, TCF10, TCF1ALPHA, TCF7L3	lymphoid enhancer-binding factor 1	Nucleus	transcription regulator
LEO1	Gm185, RDL	Leo1, Paf1/RNA polymerase II complex component, homolog (S. cerevisiae)	Nucleus	other
LGALS3	Ager3, CBP35, GAL3, GALBP, GALECTIN-3, GALIG, GALIG ORF1, GALIG ORF2, GBP, IgE binding, L-34, L31, LEG3, LGALS2, MAC2, MTIOGALIGIN	lectin, galactoside-binding, soluble, 3	Extracellular Space	other
LGALS9	AA407335, AI194909, AI265545, gal-9, galectin, galectin-9, HOM-HD-21, HUAT, LGALS35, LGALS5, LGALS9A, RP23-12I13.3	lectin, galactoside-binding, soluble, 9	Extracellular Space	other
LGR5	FEX, GPR49, GPR67, GRP49, HG38, LOC687868	leucine-rich repeat containing G protein-coupled receptor 5	Plasma Membrane	G-protein coupled receptor
LHB	CGB4, Gm683, hLHB, LH, LH beta, LOC100040019, LOC100045896, LSH-B, LSH-beta, LUTROPIN	luteinizing hormone beta polypeptide	Extracellular Space	other
LHCGR	BOS 11458, Gpcr19-rs1, HHG, LCGR, LGR2, LH receptor, LH-R, LH/CG-R, LHRHR, LSH-R, ULG5	luteinizing hormone/choriogonadotropin receptor	Plasma Membrane	G-protein coupled receptor
LHX1	LIM-1, RP23-381C21.1	LIM homeobox 1	Nucleus	transcription regulator
LHX2	ap, apterous, hLhx2, LH2, LH2A, Lim2, RP23-399K8.3	LIM homeobox 2	Nucleus	transcription regulator
LIMA1	1110021C24Rik, 3526402A12Rik, D15Ertd366e, EPLIN, PP624, SREBP3	LIM domain and actin binding 1	Cytoplasm	other
LIMD2	0610025L06RIK, AI413966, RGD1309967, RP23-81G14.8, SB143	LIM domain containing 2	Other	other
LIPA	AA960673, Aceh, CEH, CESD, Chole, Chole2, Cholesteryl ester hydrolase, LAL, LIP1, Lipase A, RP11-341B24.1	lipase A, lysosomal acid, cholesterol esterase	Cytoplasm	enzyme
LMNA	CDCD1, CDDC, CMD1A, CMT2B1, Dhe, EMD2, FPL, FPLD, FPLD2, HGPS, IDC, LAMIN A/C, LAMININ A/C, LDP1, LFP, LGMD1B, LMN1, LMNC, LMNL1, PRO1, RP11-54H19.1	lamin A/C	Nucleus	other
LMO2	Lmos2, LOC100048263, RBTN2, RBTNL1, RHOM2, RP23-261L3.1, TCL2, TTG2	LIM domain only 2 (rhombotin-like 1)	Nucleus	other
LMO7	C130003G01, C78582, E030010D13, FBX20, FBXO20, Gm914, KIAA0858, LOMP, mKIAA0858, RP11-332E3.2, ZFDCP	LIM domain 7	Cytoplasm	enzyme
LMX1B	LMX1.1, LMX1.2, NPS1, RP23-65G6.3	LIM homeobox transcription factor 1, beta	Nucleus	transcription regulator
LOC100362738/RGD1561179	LOC100362738, RGD1561179, RGD1561681	similar to pyruvate kinase (EC 2.7.1.40) isozyme M2 - rat	Cytoplasm	other
LPL	HDLCQ11, Lipase, LIPD, Lipoprotein lipase 1	lipoprotein lipase	Cytoplasm	enzyme
LRP2	AI315343, AW536255, D230004K18Rik, DBS, GP330, HEYMANN NEPHRITIS AUTOANTIGEN, M4, MEGALIN, RP23-300E5.2	low density lipoprotein receptor-related protein 2	Plasma Membrane	transporter
LRP6	ADCAD2, C030016K15RIK, CD, Gw, LOC100502826, Low-density lipoprotein receptor-related protein 6	low density lipoprotein receptor-related protein 6	Plasma Membrane	transmembrane receptor
LRRFIP1	AU024550, FLAP-1, FLIIAP1, GCF-2, HUFI-1, TRIP	leucine rich repeat (in FLII) interacting protein 1	Cytoplasm	other
LRRK2	4921513O20RIK, 9330188B09Rik, AURA17, AW561911, cI-46, D630001M17RIK, DARDARIN, DKFZP434H2111, FLJ45829, Gm927, PARK8, RIPK7, ROCO2	leucine-rich repeat kinase 2	Cytoplasm	kinase
LY6E	Ly67, OIP-1, RIG-E, SCA-2, Thymic Shared Antigen 1, TSA-1	lymphocyte antigen 6 complex, locus E	Plasma Membrane	other
MACF1	ABP620, ACF7, Aclp7, Actin cross-linking family protein 7, ACTIN-CROSSLINKING protein 7, KIAA0465, LOC362587, MACF, Macf1 (predicted), mKIAA0465, OFC4, R74989, RP23-327O13.1	microtubule-actin crosslinking factor 1	Cytoplasm	enzyme
Macf1	ABP620, Acf7, Aclp7, KIAA1251, MACF, Microtubule-actin crosslinking factor 1, mKIAA0465, R74989, RP23-327O13.1	microtubule-actin crosslinking factor 1	Cytoplasm	enzyme
MAGI1	AIP-3, BAIAP1, BAP-1, Gukmi1, Hs.476636, mKIAA4129, TNRC19, WWP3	membrane associated guanylate kinase, WW and PDZ domain containing 1	Plasma Membrane	kinase
MAGI2	Acvri1, ACVRINP1, ACVRIP1, AIP-1, ARIP1, mKIAA0705, S-SCAM	membrane associated guanylate kinase, WW and PDZ domain containing 2	Plasma Membrane	kinase
MAML1	AI644666, AW743257, D930008C07RIK, Mam-1, mKIAA0200, RP23-237P10.1	mastermind-like 1 (Drosophila)	Nucleus	transcription regulator
MAN2B1	Acidic Mannosidase, AW107687, LAMAN, LYSMAN, MANB, MGC72561	mannosidase, alpha, class 2B, member 1	Cytoplasm	enzyme
MAP1LC3B	1010001C15Rik, Atg8, ATG8F, Jhl1, Lc3, lc3-II, LC3B, MAP1A/1BLC3, MAP1LC3, MAP1LC3B-a, Mpl3, zbs559	microtubule-associated protein 1 light chain 3 beta	Cytoplasm	other
MAP2K5	AI324775, AI428457, HsT17454, MAP kinase kinase 5, MAPKK5, MEK5, MKK5, PRKMK5	mitogen-activated protein kinase kinase 5	Cytoplasm	kinase
MAP3K1	MAPK, MAPKKK1, MEK KINASE, MEK KINASE 1, MEKK, MEKK 1, Raf, SRXY6	mitogen-activated protein kinase kinase kinase 1, E3 ubiquitin protein ligase	Cytoplasm	kinase
MAP3K11	2610017K16RIK, MEKK11, MLK-3, PTK1, RHOE, SPRK	mitogen-activated protein kinase kinase kinase 11	Cytoplasm	kinase
MAP4	AA407148, Microtubule Associated Protein 3, Mtap-4	microtubule-associated protein 4	Cytoplasm	other
MAPK8	AI849689, C-JUN N-TERMINAL KINASE1, JNK, JNK-46, JNK1, JNK1A2, JNK21B1/2, p46JNK1, p46JNK1 alpha, PRKM8, Sapk gamma, SAPK P46, SAPK1, SAPK1c, STRESS-ACTIVATED protein KINASE-LIKE KINASE	mitogen-activated protein kinase 8	Cytoplasm	kinase
MAPK9	AI851083, Jnk p54, Jnk p55, JNK-55, JNK2, JNK2A, JNK2ALPHA, JNK2B, p54a, p54aSAPK, PRKM9, RP23-10G21.6, SAPK, SAPK1a	mitogen-activated protein kinase 9	Cytoplasm	kinase
MAPRE1	5530600P05RIK, AI462499, AI504412, AW260097, BIM1p, D2Ertd459e, EB1, RP23-244H7.2	microtubule-associated protein, RP/EB family, member 1	Cytoplasm	other
MBD3	AI181826, AU019209	methyl-CpG binding domain protein 3	Nucleus	other
MCL1	AW556805, BCL2L3, EAT, MCL1-ES, mcl1/EAT, MCL1L, TM	myeloid cell leukemia sequence 1 (BCL2-related)	Cytoplasm	transporter
MDFI	I-MF, I-mfa, RGD1560271, RP4-696P19.1	MyoD family inhibitor	Cytoplasm	other
ME1	BRCAME, D9Ertd267e, HUMNDME, Malate Nadp Oxyreductase, Malic enzyme, Mdh-1, MES, MOD1	malic enzyme 1, NADP(+)-dependent, cytosolic	Cytoplasm	enzyme
MECOM	AML1-EVI-1, AML1/Evi-1, D630039M04Rik, EVI1, hCG 1640438, Jbo, Mds, MDS1, MDS1-EVI1, PRDM3, Znfpr1b1	MDS1 and EVI1 complex locus	Nucleus	transcription regulator
MEN1	AW045611, MEAI, MENIN, SCG2	multiple endocrine neoplasia I	Nucleus	transcription regulator
MEOX1	AI385561, D330041M02Rik, KFS2, MOX1, RP23-434F13.2	mesenchyme homeobox 1	Nucleus	transcription regulator
MET	AI838057, AUTS9, c-Met, HGF, HGF Binding, HGFR, LOC360378, PAR4, RCCP2	met proto-oncogene	Plasma Membrane	kinase
MFGE8	AA408458, AGS, AI325141, BA46, BOS 20119, EDIL1, HMFG, hP47, HsT19888, lactadherin, MFG, MFGM, MFGME8, MFGMP-E8, Milk fat globule-EGF factor 8, OAcGD3S, P47, SED1, SPAG10	milk fat globule-EGF factor 8 protein	Extracellular Space	other
MITF	BCC2, bHLHe32, bw, CMM8, Gsfbcc2, MI, Microphthalmia-associated transcription factor, vit, Vitiligo, Wh, WS2, WS2A	microphthalmia-associated transcription factor	Nucleus	transcription regulator
MLLT6	AF17, AI315037, RP23-94N18.5	myeloid/lymphoid or mixed-lineage leukemia (trithorax homolog, Drosophila); translocated to, 6	Nucleus	transcription regulator
MME	6030454K05Rik, C85356, CALLA, CD10, ENDOPEPTIDASE 24.11, NEP, Neprilysin, Neutral Brush-Border Endopeptidase, SFE	membrane metallo-endopeptidase	Plasma Membrane	peptidase
MMP1	CLG, CLGN, Collagenase, INTERSTITIAL COLLAGENASE, Mcol-A, Mmp1a	matrix metallopeptidase 1 (interstitial collagenase)	Extracellular Space	peptidase
MMP14	AI325305, MMP-X1, MT-MMP, MT-MMP-1, MT1-MMP, sabe	matrix metallopeptidase 14 (membrane-inserted)	Extracellular Space	peptidase
MMP15	AI503551, MT2-MMP, MTMMP2, SMCP-2	matrix metallopeptidase 15 (membrane-inserted)	Extracellular Space	peptidase
MMP16	C8orf57, DKFZP761D112, MMP-X2, MT-MMP2, MT-MMP3, MT3-MMP, RP23-120P2.1	matrix metallopeptidase 16 (membrane-inserted)	Extracellular Space	peptidase
MMP2	BOS 17032, CLG4, CLG4A, GelA, GELATINASE, Gelatinase A, METALLOPROTEINASE 2, MMP-II, MONA, TBE-1	matrix metallopeptidase 2 (gelatinase A, 72kDa gelatinase, 72kDa type IV collagenase)	Extracellular Space	peptidase
MMP23B	CA-MMP, MIFR, MIFR-1, MMP22, Mmp23, MMP23A, RP11-345P4.2, RP23-183D11.5	matrix metallopeptidase 23B	Extracellular Space	peptidase
MMP3	CHDS6, MT3-MMP, SL-1, SLN-1, STMY, STMY1, STR-1, STROMELYSIN, Transin-1 Metalloprotease	matrix metallopeptidase 3 (stromelysin 1, progelatinase)	Extracellular Space	peptidase
MMP7	MAT, MPMM, MPSL1, PUMP-1	matrix metallopeptidase 7 (matrilysin, uterine)	Extracellular Space	peptidase
MMP9	AW743869, B/MMP9, BOS 13297, CLG4B, COLLAGENASE type IV, Gelatinase B, GELB, Gl 92-kda, MANDP2, METALLOPROTEINASE 9, pro-MMP-9, RP23-61O3.10-001	matrix metallopeptidase 9 (gelatinase B, 92kDa gelatinase, 92kDa type IV collagenase)	Extracellular Space	peptidase
MPEG1	MPG1, MPS1	macrophage expressed 1	Cytoplasm	other
MPZ	CHM, CMT1, CMT1B, CMT2I, CMT2J, CMT4E, CMTDI3, CMTDID, DSS, GLYCOPROTEIN P0, HMSNIB, MPP, P-zero, P0, protein ZERO	myelin protein zero	Plasma Membrane	other
MPZL2	EVA, EVA1, UNQ606/PRO1192	myelin protein zero-like 2	Plasma Membrane	other
MST1R	CD136, CDw136, Fv-2, MSPR, PTK8, RON, STK	macrophage stimulating 1 receptor (c-met-related tyrosine kinase)	Plasma Membrane	kinase
MSX1	AA675338, AI324650, ECTD3, HOX7, Hox7.1, HYD1, msh, STHAG1	msh homeobox 1	Nucleus	transcription regulator
MSX2	BB122635, CRS2, FPP, HOX8, Hox8.1, MSH, PFM, PFM1	msh homeobox 2	Nucleus	transcription regulator
MT1L	METALLOTHIONEIN 1L, MT1, MT1R, MTF	metallothionein 1L (gene/pseudogene)	Cytoplasm	other
MTA1		metastasis associated 1	Nucleus	transcription regulator
MTMR7	DJ710L4.2	myotubularin related protein 7	Cytoplasm	phosphatase
MUC1	CA 15-3, CD227, EMA, EMA1, Episialin, H23AG, KL-6, MAM6, MCKD1, MUC-1/SEC, MUC-1/X, MUC1-CT, Mucin, Mucin 1 (episialin), Mucin-1 subunit beta, Mucin1, PANCREATIC MUCIN, PEM, PEMT, PUM, RP11-263K19.2	mucin 1, cell surface associated	Plasma Membrane	transcription regulator
MUC6		mucin 6, oligomeric mucus/gel-forming	Extracellular Space	other
Mup1 (includes others)	2610016E04Rik, AA589603, bM64F17.1, bM64F17.4, CT990633.1, CT990633.3, CT990635.3, CU075549.1, CU075549.2, CU104690.1, darcin, Gm11208, Gm12544, Gm12546, Gm12549, Gm12552, Gm12557, Gm12560, Gm12809, Gm13513, Gm13514, Gm14076, Gm2024, Gm2068, Gm21320, LOC100048883, LOC100048884, LOC100505377, LOC635101, Ltn-1, Lvtn-1, Major urinary protein 1, Mup, Mup-a, Mup10, Mup11, Mup12, Mup13, Mup14, MUP15, M…	major urinary protein 1	Extracellular Space	other
MYF5	B130010J22Rik, bHLHc2	myogenic factor 5	Nucleus	transcription regulator
MYH3	dMHC, Embryonic myosin heavy chain, HEMHC, Mhc-emb, Mhc3, MYHC-EMB, Myhs-e, MYHSE1, RNMHCG, RP23-294E23.3, SMHCE	myosin, heavy chain 3, skeletal muscle, embryonic	Cytoplasm	enzyme
MYL4	ALC1, AMLC, ELC, ELC1a, GT1, Malc, MLC1, MLC1a, MLC2A, Myla, PRO1957, RP23-380H19.3	myosin, light chain 4, alkali; atrial, embryonic	Cytoplasm	other
MYLK	130 KDA MLCK, 9530072E15RIK, A930019C19RIK, AAT7, AW489456, BOS 827, KRP, MLCK, MLCK1, MLCK108, MLCK210, MSTP083, MYLK1, RP24-532J13.1, smMLCK, TELOKIN	myosin light chain kinase	Cytoplasm	kinase
MYO7A	DFNA11, DFNB2, Hdb, Myo7, Myosin 7A, MYOVIIA, MYU7A, nmf371, NSRD2, polka, sh-1, USH1B	myosin VIIA	Cytoplasm	enzyme
MYOD1	AI503393, bHLHc1, MD1, MYF3, MYOD, PUM	myogenic differentiation 1	Nucleus	transcription regulator
MYOG	bHLHc3, MG, MYF4, myo, myogenic factor 4, myogenin	myogenin (myogenic factor 4)	Nucleus	transcription regulator
N-Cadherin			Other	group
N-cor			Nucleus	group
NAA10	2310039H09Rik, ARD1, ARD1A, DXS707, NATD, RGD1565315, RP23-252M19.3, TE2	N(alpha)-acetyltransferase 10, NatA catalytic subunit	Nucleus	enzyme
NANOG	2410002E02Rik, ecat4, ENK, LOC100038891, LOC100293888, NANOG1	Nanog homeobox	Nucleus	transcription regulator
NAT8	0610037O16Rik, ATASE2, CML1, CML4, GLA, Hcml1, TSC501, TSC510	N-acetyltransferase 8 (GCN5-related, putative)	Nucleus	transcription regulator
NCAM1	CD56, E-NCAM, MSK39, N-CAM, NCAM-C	neural cell adhesion molecule 1	Plasma Membrane	other
NCL	B530004O11RIK, C23, D0Nds28, D1Nds28, LOC100289394, Nucl	nucleolin	Nucleus	other
NCOA1	bHLHe42, bHLHe74, F-SRC-1, KAT13A, NCOA, RIP160, SRC-1, STEROID receptor COACTIVATOR 1E	nuclear receptor coactivator 1	Nucleus	transcription regulator
NCOA2	9530095N19, bHLHe75, D1Ertd433e, GRIP-1, KAT13C, SRC-2, TIF-2	nuclear receptor coactivator 2	Nucleus	transcription regulator
NCOA3	2010305B15RIK, ACTR, AIB-1, AIB1 delta3, AW321064, bHLHe42, CAGH16, CTG26, KAT13B, p/Cip, pCIP, RAC3, RP23-120P1.1, RP5-1049G16.3, SRC-1, SRC-3, TNRC14, TNRC16, TRAM-1	nuclear receptor coactivator 3	Nucleus	transcription regulator
NCOR1	5730405M06RIK, A230020K14RIK, hN-CoR, mKIAA1047, N-CoR, RIP13, RP23-330N10.2, Rxrip13, TRAC1	nuclear receptor corepressor 1	Nucleus	transcription regulator
NCOR2	CTG26, N-CoR, RETINOID SILENCER, SMAP270, SMRT, SMRTE, SMRTE-tau, TNRC14, TRAC, TRAC-1	nuclear receptor corepressor 2	Nucleus	transcription regulator
NDRG1	CAP43, CMT4D, DRG-1, GC4, HMSNL, N-myc Downstream Regulated 1, N-myc downstream regulatory protein 1, NDR1, NDRL, NMSL, PROXY1, RIT42, RTP, TARG1, TDD5	N-myc downstream regulated 1	Nucleus	kinase
NDRG2	AI182517, AU040374, NDR2, Ndrg2b1, SYLD	NDRG family member 2	Cytoplasm	other
NEURL2	C20orf163, Neur2, OZZ, OZZ-E3	neuralized homolog 2 (Drosophila)	Cytoplasm	other
NEUROD1	BASIC HELIX-LOOP-HELIX, Beta2/NeuroD, BHF-1, bHLHa3, DKFZP564f093, MODY6, NEUROD, NeuroD/Beta2, RP23-387G11.1	neuronal differentiation 1	Nucleus	transcription regulator
NEUROG1	AKA, bHLHa6, Math4C, NEUROD3, Ngn1	neurogenin 1	Nucleus	transcription regulator
NF2	ACN, BANF, merlin, neurofibromatosis 2 tumor suppressor, RP23-280J3.6, SCH, SCHWANNOMIN	neurofibromin 2 (merlin)	Plasma Membrane	other
NFATC1	2210017P03Rik, AI449492, AV076380, NF-ATC, NFAT2, Nfatcb	nuclear factor of activated T-cells, cytoplasmic, calcineurin-dependent 1	Nucleus	transcription regulator
NFkB (complex)	NF-KAPPA B, NF-κB		Nucleus	complex
NFKB1	EBP-1, KBF1, Nf kappa b DNA binding subunit, NF KAPPA B subunit P50, NF-kappa-B, NF-kappaB1, NF-kB, NF-κB1, NFKB subunit P105/P50, NFKB-p105, NFκB-p50, NFκB1 p105, NUCLEAR FACTOR KAPPA B DNA binding subunit, p105, p105 Nfkb, P50 nf kappa b, P50/P105	nuclear factor of kappa light polypeptide gene enhancer in B-cells 1	Nucleus	transcription regulator
NFKBIA	AI462015, IkappaB alpha, Ikb Kinase Alpha, IKBA, IKBM, IκBα, MAD-3, NF KAPPA beta alpha, NFKBI, RL/IF-1	nuclear factor of kappa light polypeptide gene enhancer in B-cells inhibitor, alpha	Cytoplasm	transcription regulator
NFYB	AA985999, CBF-A, CBF-B, HAP3, Nfya	nuclear transcription factor Y, beta	Nucleus	transcription regulator
NIPSNAP1	4-Nitrophenylphosphatase domain and non-neuronal snap25-like protein, RP23-64E17.1	nipsnap homolog 1 (C. elegans)	Cytoplasm	enzyme
NKD1	2810434J10Rik, 9030215G15Rik, LOC283859, Naked1, Nkd, PP7246	naked cuticle homolog 1 (Drosophila)	Other	other
NKX2-1	AV026640, BCH, BHC, NK-2, NKX2.1, NKX2A, T/EBP, TEBP, TITF1, TTF-1	NK2 homeobox 1	Nucleus	transcription regulator
NKX3-1	bagpipe, BAPX2, Bax, NKX3, NKX3.1, NKX3A	NK3 homeobox 1	Nucleus	transcription regulator
NLK	AI194375, LOC100044468, RGD1561602, RP23-399H5.11-001	nemo-like kinase	Nucleus	kinase
NME3	1810009F08Rik, AI413736, c371H6.2, DR-nm23, Ndk3, NDPK-C, Nm23-DR, NM23-H3, Nm23-M3	NME/NM23 nucleoside diphosphate kinase 3	Cytoplasm	kinase
NONO	AA407051, AV149256, NMT55, Non-pou domain-containing octamer binding, nonA, NRB54, Nuclear RNA-binding protein, 54-kD, P54, P54NRB, RP23-312D15.2	non-POU domain containing, octamer-binding	Nucleus	other
NOS2	BOS 18469, CALCIUM-INDEPENDENT NOS, HEP-NOS, Hepatocyte NOS, Inducible NOS, INOS, NOS, NOS-II, NOS2A, RP23-341J22.2	nitric oxide synthase 2, inducible	Cytoplasm	enzyme
NOTCH1	9930111A19Rik, hN1, lin-12, Mis6, N1, NOTCH, RP23-306D20.12-001, TAN1	notch 1	Plasma Membrane	transcription regulator
NOX1	GP91-2, MOX1, NOH-1, NOX1a, NOX1alpha, RP1-146H21.1, RP23-182N4.3	NADPH oxidase 1	Cytoplasm	ion channel
NPHS2	AI790225, PDCN, Podocin, SRN1	nephrosis 2, idiopathic, steroid-resistant (podocin)	Plasma Membrane	other
NPM1	B23, B23.1, B23NP, NO38, NPM, Nucleolar protein B23.2, NUCLEOPHOSMIN, NUMATRIN, RP23-323L8.2	nucleophosmin (nucleolar phosphoprotein B23, numatrin)	Nucleus	transcription regulator
NPTX1	D11Bwg1004e, NEURONAL PENTRAXIN, NEURONAL PENTRAXIN 1, NP1, RP23-161I3.1	neuronal pentraxin I	Extracellular Space	other
NR0B1	AHC, AHCH, AHX, DAX-1, DSS, GTD, HHG, NROB1, RP23-346H6.1, SRXY2	nuclear receptor subfamily 0, group B, member 1	Nucleus	ligand-dependent nuclear receptor
NR4A1	Gfrp, GFRP1, Hbr-1, HMR, Hormone receptor, N10, NAK-1, NGFI-B, NP10, NUR77, NURA, TIS1, TR3, TR3 ORPHAN receptor	nuclear receptor subfamily 4, group A, member 1	Nucleus	ligand-dependent nuclear receptor
NR4A2	HZF-3, NOT, NURR1, Nurr2, RNR-1, RP23-271B15.1, TINOR, TINUR	nuclear receptor subfamily 4, group A, member 2	Nucleus	ligand-dependent nuclear receptor
NR5A1	AD4BP, Ad4BP/SF-1, BOS 12001, ELP, ELP-3, FTZ1, FTZF1, POF7, RP11-101K10.1, RP23-354G20.5, SF-1, SPGF8, SRXY3	nuclear receptor subfamily 5, group A, member 1	Nucleus	ligand-dependent nuclear receptor
NR5A2	AU020803, B1F, B1F2, CPF, D1Ertd308e, FTF, FTF-2, FTZ-F1, FTZ-F1beta, hB1F-2, LRH-1, UF2-H3B	nuclear receptor subfamily 5, group A, member 2	Nucleus	ligand-dependent nuclear receptor
NRCAM	Bravo, C030017F07Rik, C130076O07RIK, mKIAA0343, NGCAM, NRCAM isoform 5	neuronal cell adhesion molecule	Plasma Membrane	other
NRG1	6030402G23RIK, ARIA, D230005F13Rik, GGF, GGFII, GP30, HGL, HRG, HRG1, HRGA, HRGalpha, MST131, NAF, NDF, Neuregulin 1, Nrg alpha, Nrg beta, NRG1 SECRETED, NRG1B1, SMDF	neuregulin 1	Other	growth factor
NRP2	1110048P06RIK, Neuropilin-2, NP2, NPN2, PRO2714, RP23-149A5.1, VEGF165R2	neuropilin 2	Plasma Membrane	kinase
NUDT7	1300007B24Rik, 2210404C19Rik, LOC440388, Nudix 7	nudix (nucleoside diphosphate linked moiety X)-type motif 7	Cytoplasm	enzyme
NUMB	c14 5527, C14ORF41, Nb, S171	numb homolog (Drosophila)	Plasma Membrane	other
NUP153	B130015D15Rik, C88147, HNUP153, N153, NUCZINK	nucleoporin 153kDa	Nucleus	transporter
NUP62	AA589433, AI426861, AI790512, AU045898, D7Ertd649e, IBSN, Np62, Nupc1, p62, SNDI	nucleoporin 62kDa	Nucleus	transporter
NUP98	4732457F17, ADIR2, AI849286, NUP196, NUP96	nucleoporin 98kDa	Nucleus	transporter
OAT	AI194874, GACR, HOGA, OATASE, OKT, Ornithine Transaminase, Ornithine-oxo-acid aminotransferase, rOAT	ornithine aminotransferase	Cytoplasm	enzyme
OGG1	FPG, HMMH, HOGG1, Mmh, MUTM, OGH1	8-oxoguanine DNA glycosylase	Nucleus	enzyme
ORC4	mMmORC4, ORC4L, ORC4P, RP23-139F8.4	origin recognition complex, subunit 4	Nucleus	other
p160			Nucleus	group
PAK1	Alpha Pak, AW045634, Muk2, Pak, PAK1B, PAK20, PAKA, PAKalpha	p21 protein (Cdc42/Rac)-activated kinase 1	Cytoplasm	kinase
PARD3	AA960621, AI256638, ASIP, atypical pkc-specific binding, Baz, D8Ertd580e, MPAR3, PAR-3, PAR3A, PAR3alpha, PARD3A, RP11-406D17.1, SE2-5, SE2-5L16, SE2-5LT1, SE2-5T2	par-3 family cell polarity regulator	Plasma Membrane	other
PARP1	5830444G22Rik, Adprp, Adprp1, ADPRT, ADPRT 1, AI893648, ARTD1, C80510, pADPRT-1, PARP, PARS, POLY(ADP-RIBOSE) POLYMERASE 1, PPOL, RP11-125A15.2, sPARP-1	poly (ADP-ribose) polymerase 1	Nucleus	enzyme
PAX1	hbs, hunchback, HUP48, RP23-191L7.5, RP5-1065O2.3, un, undulated, wt	paired box 1	Nucleus	transcription regulator
PAX3	CDHS, HUP2, Sp, splotch, WS1, WS3	paired box 3	Nucleus	transcription regulator
PAX7	HUP1, LOC284530, PAX7B, RGD1564360, RMS2, RP23-334I5.3	paired box 7	Nucleus	transcription regulator
PAX8	Paired box gene 8, RP23-218B17.4	paired box 8	Nucleus	transcription regulator
PBDC1	2610029G23Rik, CXorf26, RGD1562502, RP23-250A14.3	polysaccharide biosynthesis domain containing 1	Other	other
Pbsn	PB, Prbs, RP23-91C19.6	probasin	Extracellular Space	transporter
PCCA	C79630, Propionyl coa carboxylase alpha, RP11-151A6.1	propionyl CoA carboxylase, alpha polypeptide	Cytoplasm	enzyme
PCDH9	C530050I23RIK, LOC638275, RP11-335P18.3	protocadherin 9	Plasma Membrane	other
PCNA	Pcna/cyclin, PCNAR, RP23-33N15.1	proliferating cell nuclear antigen	Nucleus	enzyme
PCNT	AW476095, C86676, KEN, kendrin, LOC687681, m239Asp, m275Asp, MOPD2, PCN, PCNT2, PCNTB, PCTN2, SCKL4	pericentrin	Cytoplasm	other
PCP2	GPSM4, L7, MGC41903	Purkinje cell protein 2	Cytoplasm	other
PCSK1	BDP, BMIQ12, NEC1, PC1, PC3, Phpp-1, SPC3	proprotein convertase subtilisin/kexin type 1	Extracellular Space	peptidase
PCSK6	C86343, PACE4, PAIRED BASIC AMINO ACID CLEAVING ENZYME 4, SPC4	proprotein convertase subtilisin/kexin type 6	Extracellular Space	peptidase
PDAP1	28-kDa Heat- and Acid-Stable Phosphoprotein, HASPP28, PAP, PAP1, PDGF Associated	PDGFA associated protein 1	Cytoplasm	other
PDE1C	Hcam3	phosphodiesterase 1C, calmodulin-dependent 70kDa	Cytoplasm	enzyme
PDE4B	DPDE4, dunce, PDE4/IVb, Pde4b1, Pde4b2, Pde4B3, Pde4B4, PDE4B5, PDEIVB, Phosphodiesterase 4B, cAMP specific, R74983, RP23-57D24.1, RP5-876C12.1	phosphodiesterase 4B, cAMP-specific	Cytoplasm	enzyme
Pdgfr			Plasma Membrane	group
PDGFRB	AI528809, CD140B, IBGC4, IMF1, JTK12, PDGF-R-beta, PDGFR, PDGFR- β, PDGFR-1	platelet-derived growth factor receptor, beta polypeptide	Plasma Membrane	kinase
PECAM1	C85791, CD31, CD31/EndoCAM, endoCAM, GPIIA', PECA1, PECAM, RP23-247J12.1	platelet/endothelial cell adhesion molecule 1	Plasma Membrane	other
PFN1	ALS18, DN-183N8.15-001, Pfn, PROFILIN	profilin 1	Cytoplasm	other
PHB	Bap32, PHB1, prohibitin 1, RP23-17C2.2	prohibitin	Nucleus	transcription regulator
PHB2	AU044498, BAP, Bap-37, Bcap27, BCAP37, BCR ASSOCIATED protein37, p22, PNAS-141, PROHIBITIN 2, REA, TERP1	prohibitin 2	Cytoplasm	transcription regulator
PHF17	AU041499, D530048A03RIK, FLJ22479, JADE1, mKIAA1807	PHD finger protein 17	Nucleus	other
PHF6	2700007B13Rik, 4931428F02RIK, AC004383.6, BFLS, BORJ, CENP-31, mKIAA1823	PHD finger protein 6	Nucleus	other
PHLDA2	BRW1C, BWR1C, HLDA2, IPL, TSSC3	pleckstrin homology-like domain, family A, member 2	Cytoplasm	other
PI3K (complex)	1-phosphatidylinositol 3-kinase, 2.7.1.137, ATP:1-phosphatidyl-1D-myo-inositol 3-phosphotransferase, Phosphatidylinositol 3 kinase, phosphatidylinositol 3'-kinase, PI3-kinase, PtdIns 3 Kinase, type I phosphatidylinositol kinase, type III phosphoinositide 3-kinase, Vps34p		Cytoplasm	complex
PIGC	3110030E07Rik, AW212108, GPI2	phosphatidylinositol glycan anchor biosynthesis, class C	Cytoplasm	enzyme
PIK3CA	6330412C24RIK, BOS 1038, caPI3K, CLOVE, CWS5, MCAP, MCM, MCMTC, P110, p110-alpha, PI3K, PI3K alpha isoform, Pi3kca, PI3Kp110alpha	phosphatidylinositol-4,5-bisphosphate 3-kinase, catalytic subunit alpha	Cytoplasm	kinase
PIK3R1	AA414921, AGM7, BOS 19690, GRB1, p85, p85 subunit of PI3-kinase, p85-alpha, p85alpha regulatory adapter, PI3K, PI3KA, PIK31R1, pp85, REGULATORY PI3K subunit	phosphoinositide-3-kinase, regulatory subunit 1 (alpha)	Cytoplasm	kinase
PIN1	0610025L01Rik, D9Bwg1161e, DOD, UBL5	peptidylprolyl cis/trans isomerase, NIMA-interacting 1	Nucleus	enzyme
PITX2	9430085M16Rik, ARP1, Brx1, Brx1a, Brx1b, IDG2, IGDS, IGDS2, IHG2, IRID2, Munc30, Otlx2, Pitx2c, Pitx2cbeta, PTX2, RGS, RIEG, RIEG1, RS	paired-like homeodomain 2	Nucleus	transcription regulator
PKD1	mFLJ00285, PBP, PC1, rCG 34128, TRPP1	polycystic kidney disease 1 (autosomal dominant)	Plasma Membrane	ion channel
PKD2	APKD2, C030034P18RIK, PC2, PKD4, Polycystin 2, RGD1559992, TRPP2	polycystic kidney disease 2 (autosomal dominant)	Plasma Membrane	ion channel
PKM	AA414905, AL024370, AL024424, CTHBP, M2-Pk, OIP3, Pk-2, PK3, PKM12, PKM2, Pyruvate kinase 3, Pyruvate kinase M, TCB, THBP1	pyruvate kinase, muscle	Cytoplasm	kinase
PKN2	6030436C20RIK, AI507382, PAK-2, PRK2, PRKCL2, PRO2042, RP5-905H16.1, Stk7	protein kinase N2	Cytoplasm	kinase
PKP2	1200008D14RIK, 1200012P04Rik, AA516617, ARVD9, Pkp2l	plakophilin 2	Plasma Membrane	other
PKP3	2310056L12Rik	plakophilin 3	Plasma Membrane	other
PLAU	ATF, BDPLT5, BOS 24163, Pro-UPA, QPD, RP11-417O11.1, UPA, uPA 50 kd form, UPA-H, UPAM, URK	plasminogen activator, urokinase	Extracellular Space	peptidase
PLAUR	CD87, Par, Plaur3, U-PAR, uPAR-2, UPAR-3, Urinary plasminogen activator receptor 2, URKR, UROKINASE R, Urokinase-type plasminogen activator receptor	plasminogen activator, urokinase receptor	Plasma Membrane	transmembrane receptor
PLK1	PLK, STPK13	polo-like kinase 1	Nucleus	kinase
PLS3	AI115446, AL024105, RP23-162M7.1, T-fimbrin, T-plastin	plastin 3	Cytoplasm	other
PMCH	A230109K23RIK, Melanin Concentrating Hormone	pro-melanin-concentrating hormone	Extracellular Space	other
PML	1200009E24Rik, AI661194, PP8675, RGD1562602, RNF71, TRIM19	promyelocytic leukemia	Nucleus	transcription regulator
PMP22	CMT1A, CMT1E, DSS, GAS-3, HMSNIA, HNPP, PERIPHERAL MYELIN protein 22, RP23-172P19.4, Sp110, Sr13, Tr, trembler	peripheral myelin protein 22	Plasma Membrane	other
PODXL	AW121214, Gp200, Ly102, PC, PCLP, PCLP-1, Podocalyxin, PODOCALYXIN-LIKE, TRA-1-60	podocalyxin-like	Plasma Membrane	kinase
POLR2A	BOS 18773, hRPB220, hsRPB1, Pol II Largest Subunit, Pol II ls, POLR2, POLRA, polymerase (RNA) II, RNA pol iia, RNA POLYMERASE II LARGE subunit, RNAP II, RPB1, RPBh1, Rpii215, RpIILS, RPO2, Rpo2-1, RPOL2	polymerase (RNA) II (DNA directed) polypeptide A, 220kDa	Nucleus	enzyme
POLR2E	2410021N14Rik, AW208866, hRPB25, hsRPB5, LOC687055, RNA polymerase ii 23 kd subunit, RPABC1, RPB5, XAP4	polymerase (RNA) II (DNA directed) polypeptide E, 25kDa	Nucleus	enzyme
POU3F2	9430075J19RIK, A230098E07RIK, Brain-2, BRN2, NOCT3, OCT7, OTF-7, POUF3, RP23-381K3.2	POU class 3 homeobox 2	Nucleus	transcription regulator
POU5F1	DADB-104B20.2, NF-A3, Oct-3/4, OCT3, OCT4, OTF-3, Otf3-rs7, Otf3g, OTF4	POU class 5 homeobox 1	Nucleus	transcription regulator
PPAP2B	1110003O22RIK, 2610002D05Rik, AV025606, D4Bwg0538e, D4Bwg1535e, DRI42, Locuslink 68448, LPP3, PAP2-beta, PAP2B, Phosphatidate phosphatase 2b, Ppab2b, RP23-104G20.1, VCIP, Vinculin	phosphatidic acid phosphatase type 2B	Plasma Membrane	phosphatase
PPARG	CIMT1, GLM1, NR1C3, PPAR gamma 3, PPAR-gamma, Pparg1, PPARγ, PPFP	peroxisome proliferator-activated receptor gamma	Nucleus	ligand-dependent nuclear receptor
PPM1A	2310003C21RIK, 2900017D14Rik, AI427932, AU017636, MMPa-2, MPPa-1, PP2C-ALPHA, Pp2c1, PP2CA	protein phosphatase, Mg2+/Mn2+ dependent, 1A	Cytoplasm	phosphatase
PPP1R2	0610025N14Rik, 2310007G06Rik, 4930440J04Rik, 5430408E15Rik, D16Ertd248e, I-2, INH-2, IPP-2, Phosphatase Inhibitor-2, protein PHOSPHATASE 1 REGULATORY INHIBITOR subunit 2	protein phosphatase 1, regulatory (inhibitor) subunit 2	Cytoplasm	phosphatase
PPP2CA	BOS 8121, PP2A, Pp2a1, PP2Ac, PP2AC alpha, PP2CA, PP2Calpha, R75353, RP-C, RP23-46N3.2	protein phosphatase 2, catalytic subunit, alpha isozyme	Cytoplasm	phosphatase
PPP2R1A	6330556D22Rik, PP2A, PP2A AALPHA, Pp2a-pr65, PP2A/A, PR65, PR65A	protein phosphatase 2, regulatory subunit A, alpha	Cytoplasm	phosphatase
PPP3CA	2900074D19Rik, AI841391, AW413465, Calcineurin, Calcineurin A Alpha, CALN, CALNA, CALNA1, CCN1, CN, CnA, CNA1, Pp2b Subunit A, PP2B-A alpha, PPP2B, PPP3CA alpha isoform	protein phosphatase 3, catalytic subunit, alpha isozyme	Cytoplasm	phosphatase
PRDM1	BLIMP1, PRDI-BF1, PRDM, RP1-134E15.1, ZNFPR1A1	PR domain containing 1, with ZNF domain	Nucleus	transcription regulator
PRKACA	A KINASE CATALYTIC subunit, Ampk alpha1, BOS 7381, Cs-PKA, PKA Alpha, Pka c subunit, PKAC, PKACA, PKCA1, PKCD	protein kinase, cAMP-dependent, catalytic, alpha	Cytoplasm	kinase
PRKAR1A	1300018C22Rik, ACRDYS1, ADOHR, Camp-dependent protein kinase type 1, CAR, CNC, CNC1, PKA RI, PKAR1, PKR1, PPNAD1, PRKAR1, RI alpha, RIIA, RP23-80J21.2, tissue-specific extinguisher 1, TSE1	protein kinase, cAMP-dependent, regulatory, type I, alpha	Cytoplasm	kinase
PRKCA	AAG6, AI875142, BOS 19579, LOC146784, PKC α, PKC-alpha, PKCA, PKRCA, PRKACA, RP23-145G23.2	protein kinase C, alpha	Cytoplasm	kinase
PRKCB	A130082F03Rik, BOS 22739, PKC Type II, PKC Type III, PKC β, PKC-Beta, PKCB, PKCβ1, Prkcb1, PRKCB2	protein kinase C, beta	Cytoplasm	kinase
PRKCSH	80K-H, AGE-R2, G19P1, Glucosidase II beta subunit, LOC100503641, PCLD, PKCSH, PLD1	protein kinase C substrate 80K-H	Cytoplasm	enzyme
PRKG1	AAT8, AW125416, BOS 23279, cGK, cGK 1, CGKI, Cgmp-dependent protein kinase, alpha, CYCLIC GMP-DEPENDENT protein KINASE, Gm19690, LOC100503436, PKG, Pkgi, PKGI-alpha, Prkg1 mapped, PRKG1B, PRKGR1B, RP11-346D6.1	protein kinase, cGMP-dependent, type I	Cytoplasm	kinase
PRMT1	6720434D09Rik, ANM1, AW214366, HCP1, Heterogeneous nuclear ribonucleoproteins methyltransferase like 2, heterogeneous ribonucleooproteins methyltransferase-like 2, Hnmt1l2, Hramt, HRMT1L2, IR1B4, Mrmt1	protein arginine methyltransferase 1	Nucleus	enzyme
PROP1	CPHD2, df, RP23-292E3.9	PROP paired-like homeobox 1	Nucleus	transcription regulator
PRPF38B	1110021E09RIK, AU018955, FLJ10330, NET1, RP11-293A10.1, RP23-316M11.2	PRP38 pre-mRNA processing factor 38 (yeast) domain containing B	Other	other
PRPF6	1190003A07Rik, 2610031L17Rik, ANT-1, C20orf14, hPrp6, PRP6, PUTATIVE MITOCHONDRIAL OUTER MEMBRANE protein IMPORT receptor, RGD1307103, RP23-138J20.4, SNRNP102, TOM, U5 snRNP-associated 102 kDa, U5-102K	pre-mRNA processing factor 6	Nucleus	transcription regulator
PRRC2A	3110039B05Rik, BAT2, D17H6S51E, D6S51, D6S51E, DADB-70P7.5, G2, mKIAA4178, Wbp12	proline-rich coiled-coil 2A	Cytoplasm	other
PRSS35	6030424L22Rik, C6orf158, dJ223E3.1, P3D9, UNQ522/PRO1057	protease, serine, 35	Extracellular Space	peptidase
PSAP	AI037048, Co-beta-glucosidase, CSAct, Dispersin, GLBA, IPI00219825, PROACTIVATOR POLYPEPTIDE precursor, Prosaposin, PSAP isoform 2, PSAP isoform 3, SAP1, SAPOSIN PROTEINS A-D, SGP-1, SGP1A, Sphingolipid activator protein	prosaposin	Extracellular Space	other
PSEN1	AD3, Ad3h, FAD, PS-1, S182	presenilin 1	Plasma Membrane	peptidase
PSEN2	AD3L, AD3LP, AD4, Ad4h, AI266870, ALG-3, CMD1V, E5-1, PS-2, PSNL2, STM2	presenilin 2 (Alzheimer disease 4)	Cytoplasm	peptidase
PSMD2	9430095H01Rik, AA407121, P97, RPN1, S2, TEG-190, Tex190, TRAP2, TUMOR NECROSIS FACTOR type 1 receptor-ASSOCIATED protein 2	proteasome (prosome, macropain) 26S subunit, non-ATPase, 2	Cytoplasm	other
PSMD6	2400006A19RIK, FLJ30168, p42A, P44s10, PFAAP4, Rpn7, S10, SGA-113M	proteasome (prosome, macropain) 26S subunit, non-ATPase, 6	Cytoplasm	enzyme
PTCH1	A230106A15RIK, BCNS, HPE7, mes, NBCCS, PTC, PTC1, PTCH, PTCH11, Ptch2, RP11-435O5.3	patched 1	Plasma Membrane	transmembrane receptor
PTCH2	PTC2, Ptch1, RP11-269F19.8, RP23-59L24.2	patched 2	Plasma Membrane	transmembrane receptor
PTCRA	gp33, PRETALPHA, PT-ALPHA, pT-alpha-TCR, PTA, pT[a], RP3-475N16.3	pre T-cell antigen receptor alpha	Plasma Membrane	other
PTEN	10q23del, 2310035O07RIK, A130070J02Rik, AI463227, B430203M17RIK, BZS, CWS1, DEC, GLM2, MHAM, MMAC1, Mmac, MUTATED IN MULTIPLE ADVANCED CANCERS, mutated in multiple advanced cancers 1, PTEN1, TEP1	phosphatase and tensin homolog	Cytoplasm	phosphatase
PTGS2	BOS 16112, COX-2, CYCLO-OXYGENASE 2, GRIPGHS, hCox-2, INDUCIBLE CYCLOOXYGENASE, MTCO2, PGG/HS, PGH synthase 2, PGHS-2, Pgi2 synthase, Pgs2, Pgsi, PHS-2, Prostaglandin endoperoxide synthase 2, TIS10	prostaglandin-endoperoxide synthase 2 (prostaglandin G/H synthase and cyclooxygenase)	Cytoplasm	enzyme
PTH1R	HKRK, PFE, PLP/PTH receptor, PPR, Pth/pthrp receptor, Pth/pthrp type 1 receptor, PTH1 receptor, PTHR, PTHR1, PTHrel	parathyroid hormone 1 receptor	Plasma Membrane	G-protein coupled receptor
PTK7	8430404F20Rik, CCK-4, chz, mPTK7/CCK4, Otk, Srf	protein tyrosine kinase 7	Plasma Membrane	kinase
PTN	BOS 4734, HARP, HB-GAM, HBBN, HBGF-8, HBNF, NEGF1, OSF, Osf-1	pleiotrophin	Extracellular Space	growth factor
PTPN1	protein-TYROSINE PHOSPHATASE, Ptp, PTP-1B, PTP-HA2, PTP1B alpha, PTP1BB, Ptpase 1, PTPASE 1B, RP23-58A8.1	protein tyrosine phosphatase, non-receptor type 1	Cytoplasm	phosphatase
PTPN11	2700084A17Rik, AW536184, BPTP3, CFC, MGC14433, Noonan syndrome 1, NS1, PTP-1D, PTP2C, SAP-2, SH-PTP2, SH-PTP3, SHP-2, Src homology protein 2, SYP	protein tyrosine phosphatase, non-receptor type 11	Cytoplasm	phosphatase
PTPN12	P19-PTP, PTP-P19, PTP-PEST, PTPG1, RKPTP, tcag7.1075	protein tyrosine phosphatase, non-receptor type 12	Cytoplasm	phosphatase
PTPN13	AI324989, FAP-1, Fas-associated phosphatase-1, hPTP1E, LOC498331, PNP1, protein TYROSINE PHOSPHATASE1E, ptp, PTP-BAS, PTP-BAS5E, PTP-BL, PTP1E, PTPL1, PTPLE, Ptpri, RIP	protein tyrosine phosphatase, non-receptor type 13 (APO-1/CD95 (Fas)-associated phosphatase)	Cytoplasm	phosphatase
PTPN14	C130080N23RIK, OTTMUSG00000022087, PEZ, PTP36, PTPD2, RP11-176D17.1	protein tyrosine phosphatase, non-receptor type 14	Cytoplasm	phosphatase
PTPN6	HCP, HCPH, HPTP1C, me, motheaten, PTP-1C, Ptph6, SH-PTP1, SHP-1, SHP-1L, Sr Homology Protein 1 Phosphatase	protein tyrosine phosphatase, non-receptor type 6	Cytoplasm	phosphatase
PTPRB	3230402H02Rik, C130094E24, HPTP-BETA, HPTPB, LOC100504392, PTPB, Ptpz, R-PTP-BETA, Rptpb, VE-PTP	protein tyrosine phosphatase, receptor type, B	Plasma Membrane	phosphatase
PTPRC	B220, CD45, CD45R, GP180, L-CA, loc, LY5, Lyt-4, Ox1, RP11-553K8.4, RT7, T200	protein tyrosine phosphatase, receptor type, C	Plasma Membrane	phosphatase
PTPRF	AA591035, LAR, Lar ptp2b, LARS, Leukocyte Antigen Related Protein Phosphatase, RP23-94L18.2, RP5-1029K14.1, RPTP-LAR	protein tyrosine phosphatase, receptor type, F	Plasma Membrane	phosphatase
PTPRG	5430405N12RIK, AW046354, AW549872, HPTPG, PTPG, R-PTP-GAMMA, RPTPG	protein tyrosine phosphatase, receptor type, G	Plasma Membrane	phosphatase
PTPRJ	AI450271, BET, Byp, CD148, DEP-1, HPTPeta, PTP ETA C, PTP-ETA, PTP-ETA M, Ptpb2, PTPbeta2, R-PTP-ETA, rCG 26744, RP24-113P16.2, RPTPJ, SCC1	protein tyrosine phosphatase, receptor type, J	Plasma Membrane	phosphatase
PTPRK	AI853699, PTPk, R-PTP-kappa, RP3-480J14.1, Rptpk	protein tyrosine phosphatase, receptor type, K	Plasma Membrane	phosphatase
PTPRO	D28, GLEPP, GLEPP1, NPHS6, PTP PHI, PTP-OC, PTP-U2, PTPBK, PTPN15, PTPROT, R-PTP-O, RPTP-BK	protein tyrosine phosphatase, receptor type, O	Plasma Membrane	phosphatase
PTPRQ	DFNB84, DFNB84A, LOC100129165, PTP-I32039, PTPGMC1, R-PTP-Q, rPTP-GMC1	protein tyrosine phosphatase, receptor type, Q	Other	other
PTPRU	FMI, Ftp-1, hPTP-J, PCP-2, PTP, PTP-J, PTP-lambda, PTP-PI, PTP-RO, Ptpf, PTPPSI, PTPRL, PTPU2, R-PTP-PSI, R-PTP-U, RPTP-PI, RPTPlambda	protein tyrosine phosphatase, receptor type, U	Plasma Membrane	phosphatase
PTPRZ1	AI850339, DSD-1-PG, HPTPZ, HPTPzeta, Phosphacan, PTP-ZETA, PTP-ZETA-A, PTP18, PTPbeta, PTPRZ, PTPZ, PTPZ1 isoform 1, R-PTP-zeta-2, RPTP beta/zeta, Rptp zeta/beta, RPTP-ZETA, RPTPB, RPTPbeta, RPTPz	protein tyrosine phosphatase, receptor-type, Z polypeptide 1	Plasma Membrane	phosphatase
PXN	AW108311, AW123232, FLJ23042, hCG 1778014, PAX, PAXILLIN	paxillin	Cytoplasm	other
PYGO2	1190004M21Rik, mpygo2, PP7910, RGD1308535	pygopus homolog 2 (Drosophila)	Nucleus	other
QKI	1110003F05Rik, 1500005P18, Hqk, hqkI, l(17)-1Wis, l17Wis1, LOC684079, QK, QK1, QK3, rCG 44915	QKI, KH domain containing, RNA binding	Nucleus	other
QPCT	5730422A13Rik, GCT, glutaminyl cyclase, QC, RGD1562284, sQC	glutaminyl-peptide cyclotransferase	Cytoplasm	enzyme
RAB18	AA959686, RAB18LI1, RP11-148B2.1, WARBM3	RAB18, member RAS oncogene family	Cytoplasm	enzyme
RAB3A	RAB3	RAB3A, member RAS oncogene family	Cytoplasm	enzyme
RAB8B	5930437D16, D330025I23RIK, LOC51762	RAB8B, member RAS oncogene family	Cytoplasm	enzyme
RAC1	AL023026, D5Ertd559e, MIG5, p21-RAC, p21-Rac1, Rac, TC-25	ras-related C3 botulinum toxin substrate 1 (rho family, small GTP binding protein Rac1)	Plasma Membrane	enzyme
RAD23A	2310040P19Rik, AL024030, HHR23A, HR23A, mHR23A	RAD23 homolog A (S. cerevisiae)	Nucleus	other
RAI14	1700008J19Rik, 1700020L11Rik, Ankycorbin, mKIAA1334, NORPEG, RAI13	retinoic acid induced 14	Nucleus	transcription regulator
RANBP2	A430087B05Rik, AI256741, ANE1, BOS 11608, IIAE3, NUP358, RGD1560047, TRP1, TRP2	RAN binding protein 2	Nucleus	enzyme
Rap1	RAP1A/B		Cytoplasm	group
RAPGEF2	5830453M24Rik, CNRasGEF, LOC100504025, mKIAA0313, NRAPGEP, Pdz-gef, PDZ-GEF1, RA-GEF, RA-GEF-1, Rap-GEP	Rap guanine nucleotide exchange factor (GEF) 2	Cytoplasm	other
RAPSN	Nraps, Postsynaptic 43 kDa, Raps, RAPSYN, RNF205, RP23-147D3.9	receptor-associated protein of the synapse	Plasma Membrane	other
RARA	alpha RAR, NR1B1, PLZF-RARα, RAR, Rar alpha, RARalpha1, RARα, RP23-333D2.3	retinoic acid receptor, alpha	Nucleus	ligand-dependent nuclear receptor
Ras			Cytoplasm	group
RB1CC1	2900055E04Rik, 5930404L04Rik, ATG17, CC1, FIP200, KIAA0203, LaXp180	RB1-inducible coiled-coil 1	Nucleus	other
RBBP5	4933411J24Rik, C330016J05, RBQ3, SWD1	retinoblastoma binding protein 5	Nucleus	other
RBM39	1500012C14Rik, 2310040E03Rik, B330012G18RIK, C79248, CAPER, CAPERalpha, FSAP59, HCC1, R75070, RNPC2, RP11-353C18.2, RP23-107C23.3, Similar to i55595 splicing factor	RNA binding motif protein 39	Nucleus	transcription regulator
RBMX	HNRNPG, HNRPG, RBMXP1, RBMXRT, RNMX, RP11-1114A5.1, RP23-372E6.2	RNA binding motif protein, X-linked	Nucleus	other
RBP4	APP-BP, Crbp IV, PLASMA RETINOL-binding, PRBP, PRO2222, RBP, Rbp w14367, RBPA, RDCCAS	retinol binding protein 4, plasma	Extracellular Space	transporter
Rbx1	1500002P15Rik, AA517855, LOC100363742, ROC1	ring-box 1	Cytoplasm	enzyme
RCN1	PIG20, RCAL, RCN, Reticulocalbin 1, RP23-232D1.3	reticulocalbin 1, EF-hand calcium binding domain	Cytoplasm	other
RETN	ADSF, FIZZ3, HXCP1, RESISTIN, RETN1, RSTN, UNQ407/PRO1199, XCP1, Xcp4	resistin	Extracellular Space	other
RGN	AI265316, CTD-2522E6.2, GNL, RC, Reguc, RP23-333P16.3, senescence marker protein-30, SMP30	regucalcin	Nucleus	enzyme
Rnr	18s, 28s, 28s Rnr, 32s, 36s, 45 S rRNA, 45s, 47S Pre-rRNA, 5.8s, Ribosomal, Ribosomal DNA Repeat Unit		Other	group
RPL21	8430440E03Rik, L21, RP11-428O18.5	ribosomal protein L21	Cytoplasm	other
RPL41	1810055P16Rik, 2210411K19RIK, L41	ribosomal protein L41	Cytoplasm	other
RPLP2	2700049I22Rik, D11S2243E, LOC498555, LP2, P2, Ribosomal Protein P2 Acidic, RP2, RPP2	ribosomal protein, large, P2	Cytoplasm	other
RPSA	37LRP, 40kDa Ribosomal, 40S RIBOSOMAL protein SA, 67LR, AL022858, LAMBR, LAMININ receptor, LAMININ receptor 1, Lamr, LAMR1, Lamrl1, LBP, LBP/p40, LPS-binding, LRP, LRP/LR, MLR, NEM/1CHD4, P40, P40-3, P40-8, SA, SA p40	ribosomal protein SA	Cytoplasm	translation regulator
RUNX2	AML3, Cbf, CBF-alpha 1, CBFA1, CCD, CCD1, CLCD, LS3, OSF-2, PEA2-alpha A, PEA2aA, PEBP2A, PEBP2A1, PEBP2aA, Pebpa2a, RP1-166H4.1, RUNX2 MRIPV, RUNX2C	runt-related transcription factor 2	Nucleus	transcription regulator
RUNX3	AML2, CBF-alpha 3, CBFA3, PEA2-alpha C, Pebp2a3, PEBP2aC, RP23-167O21.1, RP3-398I9.1	runt-related transcription factor 3	Nucleus	transcription regulator
RUVBL1	2510009G06Rik, ECP54, INO80H, NMP238, PONTIN, Pontin52, RVB1, TAP54 alpha, TATA Binding Protein Interacting Protein 49 kDa Variant, TIH1, TIP49, TIP49A	RuvB-like AAA ATPase 1	Nucleus	transcription regulator
RUVBL2	CGI-46, ECP51, INO80J, mp47, p47, REPTIN, RuvB like DNA helicase, RUVB2, RVB2, TIH2, TIP48, TIP49B	RuvB-like AAA ATPase 2	Nucleus	transcription regulator
RXRA	9530071D11RIK, NR2B1, Retinoid X receptor alpha, RP23-413I12.1, RXR, RXR alpha, RXRalpha1, RXRα	retinoid X receptor, alpha	Nucleus	ligand-dependent nuclear receptor
RYK	AW536699, D3S3195, DERAILED, ERK-3, Etk3, JTK5, JTK5A, Nyk-R, RYK1, Vik	receptor-like tyrosine kinase	Plasma Membrane	kinase
S100A4	18A2, 42A, CAPL, FSP1, metastasin, MTS1, P9KA, PEL98, pk9a, Placental Calcium-Binding, RNP9KA	S100 calcium binding protein A4	Cytoplasm	other
S100A8	60B8AG, AI323541, B8Ag, CAGA, calgranulin A, CALPROTECTIN, CFAG, CGLA, CP-10, CYSTIC FIBROSIS ANTIGEN, L1Ag, MA387, MIF, MIGRATION INHIBITORY FACTOR RELATED protein 8, MRP8, NIF, P8, PM-2K	S100 calcium binding protein A8	Cytoplasm	other
SAA1	AW111173, PIG4, SAA, SAA2, SAAR, SAAR-RS, SERUM AMYLOID A, TP53I4	serum amyloid A1	Extracellular Space	transporter
Saa3	AV098916, l7R3, SAA ENHANCING FACTOR	serum amyloid A 3	Other	other
SATB1	2610306G12Rik, AW413156	SATB homeobox 1	Nucleus	transcription regulator
SCAP	9530044G19, mKIAA0199, PSEC0227	SREBF chaperone	Cytoplasm	other
SCD	AA589638, ab, AI265570, Delta9 Desaturase, FADS5, MSTP008, PRO1933, SCD1, SCDOS, STEAROYL-COA DESATURASE, Stearyl CoA Destaurase	stearoyl-CoA desaturase (delta-9-desaturase)	Cytoplasm	enzyme
SCGB2A2	MAMMAGLOBIN, MGB1, UGB2	secretoglobin, family 2A, member 2	Extracellular Space	other
SCN5A	Cardiac sodium channel alpha subunit, CDCD2, CMD1E, CMPD2, HB1, HB2, HBBD, HH1, ICCD, IVF, LQT3, mH1, NaV1.5, Nav1.5c, PFHB1, SCAL, SkM1, SkM2, SSS1, TETRODOTOXIN-INSENSITIVE NA+ CHANNEL, VF1	sodium channel, voltage-gated, type V, alpha subunit	Plasma Membrane	ion channel
SCRIB	AI118201, CRC, CRIB, CRIB1, KIAA0147, mKIAA0147, RGD1565055, SCRB1, SCRIB1, Vartul	scribbled planar cell polarity protein	Cytoplasm	other
SDCBP	MDA-9, RP23-89L15.4, ST1, SYCL, syntenin-1, TACIP18	syndecan binding protein (syntenin)	Plasma Membrane	enzyme
SEC61A1	AA408394, AA410007, HSEC61, rSEC61alpha p, SEC61, SEC61 alpha1, SEC61A	Sec61 alpha 1 subunit (S. cerevisiae)	Cytoplasm	transporter
SEMA3C	1110036B02Rik, SEMAE, Semaphorin E, SemE	sema domain, immunoglobulin domain (Ig), short basic domain, secreted, (semaphorin) 3C	Extracellular Space	other
SEMA5A	5930434A13, 9130201M22RIK, AI464145, SEMAF, semF	sema domain, seven thrombospondin repeats (type 1 and type 1-like), transmembrane domain (TM) and short cytoplasmic domain, (semaphorin) 5A	Plasma Membrane	transmembrane receptor
SEPW1	Muscle Selenoprotein, SelW	selenoprotein W, 1	Cytoplasm	enzyme
SERBP1	1200009K13RIK, 9330147J08Rik, AL022786, CGI-55, CHD3IP, HABP4L, PAI-RBP1, PAI1 binding, PAI1 MRNA binding, Rda288	SERPINE1 mRNA binding protein 1	Nucleus	other
SERPINA1	A1-PI, A1A, A1AT, AAT, AAT2, AI118301, alpha 1 antiprotease, Alpha 1 Protease Inhibitor, alpha 1 PROTEINASE INHIBITOR, Alpha at1, Alpha-1-antiproteinase, alpha-1-antitrypsin isomer 1, alpha-1-antitrypsin isomer 2, Alpha1 Antitrypsin, alpha1 AT, alpha1-PI, antitrypsin, D12Ucla2, Dom1, Dom2, Dom4, Dom5, Elafin, PI, PI1, PI2, Pi3, PI4, PI5, Pi6, PRO0684, PRO2275, Serine protease inhibitor 1-2, Serpi…	serpin peptidase inhibitor, clade A (alpha-1 antiproteinase, antitrypsin), member 1	Extracellular Space	other
SERPINA3	A3n, AACT, ACT, alpha1 ACT, Alpha1-antitrypsin proteinase inhibitor, Anti-chymotrypsin, Contrapsin Like Protease Inhibitor Related, Contraspin-like protease inhibitor, CPi-26, Eb22/5, GIG24, GIG25, Serine protease inhibitor, Serpina3n, Spi-2.2, Spi2-2, Spi2/eb.4, SPI3, Spin2c, Spin3	serpin peptidase inhibitor, clade A (alpha-1 antiproteinase, antitrypsin), member 3	Extracellular Space	other
SERPINA5	4933415L04, PAI-3, PCI, PCI-B, PLANH3, PLASMA SERINE PROTEASE INHIBITOR, PROCI	serpin peptidase inhibitor, clade A (alpha-1 antiproteinase, antitrypsin), member 5	Extracellular Space	other
SERPINE1	beta MIGRATING PLAS ACTIVATOR, beta-MIGRATING PLASMINOGEN ACTIVATOR INHIBITOR I, BOS 22936, PAI, PAI-1, PAI1A, Pai1aa, Planh, PLANH1, Plasminogen activator inhibitor 1, RATPAI1A, SERPINE	serpin peptidase inhibitor, clade E (nexin, plasminogen activator inhibitor type 1), member 1	Extracellular Space	other
SERPINE2	B230326M24Rik, GDN, GDNPF, GDNPN1, GLIA DERIVED NEXIN, NEXIN1, PAI-1, PI-7, PN-1, PNI, PROTEASE NEXIN1, Serpin-4, Spi4, Spin4	serpin peptidase inhibitor, clade E (nexin, plasminogen activator inhibitor type 1), member 2	Extracellular Space	other
SESN1	1110002G11Rik, AU044290, PA26, RP11-787I22.2, SEST1, Sestrin 1	sestrin 1	Nucleus	other
SET	2610030F17Rik, 2PP2A, 5730420M11Rik, AA407739, Ab1-115, I-2PP2A, IGAAD, IPP2A2, PHAPII, RP11-216B9.3, RP23-261D24.1, StF-IT-1, TAF-I, TAF-IBETA, Template activating factor-1	SET nuclear oncogene	Nucleus	phosphatase
SF3A1	1200014H24Rik, 5930416L09Rik, AI159724, PRP21, PRPF21, RP23-453B22.4, SAP114, SF3A p120, SF3A120	splicing factor 3a, subunit 1, 120kDa	Nucleus	other
SFN	14-3-3 Sigma, 14-3-3σ, ER, HME1, Mme1, RP23-137L22.11-001, Stratifin, YWHAS	stratifin	Cytoplasm	other
SFRP1	2210415K03RIK, AW011917, AW107218, AW742929, BOS 23882, FRP, FRP-1, FrzA, SARP2, SECRETED FRIZZLE-RELATED SEQUENCE, Secreted frizzled-related 1	secreted frizzled-related protein 1	Plasma Membrane	transmembrane receptor
SFRP4	Frp, FRP-4, FRPHE	secreted frizzled-related protein 4	Plasma Membrane	transmembrane receptor
SGK1	RP1-188K17.1, Serum/Glucocorticoid Regulated Serine/Threonine Protein Kinase, SGK	serum/glucocorticoid regulated kinase 1	Cytoplasm	kinase
SH2B2	APS, SH2B2alpha	SH2B adaptor protein 2	Cytoplasm	other
SH3KBP1	1200007H22Rik, 1700125L08Rik, 5830464D22Rik, AI447724, CD2BP3, CIN85, GIG10, HSB-1, IN85, MIG18, RP11-345L8.1, RP23-39I7.6, RUK, Seta	SH3-domain kinase binding protein 1	Cytoplasm	other
SHH	9530036O11Rik, Dsh, HHG1, HLP3, HPE3, HX, Hxl3, M100081, MCOPCB5, SMMCI, tcag7.582, TPT, TPTPS	sonic hedgehog	Extracellular Space	peptidase
SHOX2	6330543G17Rik, OG12, OG12X, Prx3, SHOT	short stature homeobox 2	Nucleus	transcription regulator
SIAH1	AA982064, AI853500, D9MGI7, SIAH, SIAH1A, Sinh1a	siah E3 ubiquitin protein ligase 1	Nucleus	enzyme
SIM2	bHLHe15, HMC13F06, HMC29C01, SIM	single-minded homolog 2 (Drosophila)	Nucleus	transcription regulator
SIRT1	AA673258, RP11-57G10.3, Sir2, Sir2a, Sir2alpha, SIR2L1, SIRT	sirtuin 1	Nucleus	transcription regulator
SIX1	BB138287, BOS3, DFNA23, TIP39	SIX homeobox 1	Nucleus	transcription regulator
SKP1	2610043E24Rik, 2610206H23Rik, EMC19, OCP-II, OCP2, p19A, p19Skp1, RP23-223A11.5, S phase kinase associated protein 1a, SKP1A, TCEB1L	S-phase kinase-associated protein 1	Nucleus	transcription regulator
SLC12A2	9330166H04Rik, BSC, BSC2, mBSC2, Na-k-cl cotransporter, NKCC1, sy-ns	solute carrier family 12 (sodium/potassium/chloride transporter), member 2	Plasma Membrane	transporter
SLC1A2	1700091C19Rik, 2900019G14RIK, AI159670, EAAT2, Glt, GLT-1, Glutamate-aspartate transporter, MGLT1, RP23-163L4.1	solute carrier family 1 (glial high affinity glutamate transporter), member 2	Plasma Membrane	transporter
SLC1A5	AAAT, ASCT2, ATBO, H4-ASCT2, M7V1, M7VS1, R16, RDRC, Slc1a7	solute carrier family 1 (neutral amino acid transporter), member 5	Plasma Membrane	transporter
SLC26A2	D5S1708, DTD, DTDST, EDM4, MST153, MSTP157, ST-OB	solute carrier family 26 (anion exchanger), member 2	Plasma Membrane	transporter
SLC6A1	A730043E01, GABATHG, GABATR, Gabt, GABT1, GAT-1, XT-1, Xtrp1	solute carrier family 6 (neurotransmitter transporter), member 1	Plasma Membrane	transporter
SLC6A2	BOS 17027, Nat, NAT1, NE-T, NET1, PRESYNAPTIC NOREPINEPHRINE TRANSPORTER, SLC6A5	solute carrier family 6 (neurotransmitter transporter), member 2	Plasma Membrane	transporter
SLC9A3R1	EBP-50, NHE-RF, NHERF-1, NPHLOP2, RP23-342L24.4	solute carrier family 9, subfamily A (NHE3, cation proton antiporter 3), member 3 regulator 1	Plasma Membrane	other
SLC9A3R2	0610011L07Rik, 1200011K07Rik, 2010007A20Rik, E3KARP, NHE3RF2, Nherf, NHERF-2, Nherf1, OCTS2, SIP-1, Sryip1, TKA-1	solute carrier family 9, subfamily A (NHE3, cation proton antiporter 3), member 3 regulator 2	Plasma Membrane	transporter
Slco1a1	A530084B21, Oatp, OATP-1, Oatp1a1, Slc21a1, Slco1a	solute carrier organic anion transporter family, member 1a1	Plasma Membrane	transporter
SMAD1	AI528653, BSP-1, DKFZP586M0622, JV4-1, MADH1, MADR1, Mlp1, MusMLP	SMAD family member 1	Nucleus	transcription regulator
SMAD2	7120426M23RIK, hMAD-2, hSMAD2, JV18, JV18-1, MADH2, MADR2, mMad2	SMAD family member 2	Nucleus	transcription regulator
SMAD3	AU022421, DKFZP586N0721, hMAD-3, HSPC193, HsT17436, JV15-2, LDS1C, LDS3, MAD3, MADH3, RP23-63E8.1	SMAD family member 3	Nucleus	transcription regulator
SMAD4	AW743858, D18Wsu70e, DPC4, JIP, MADH4, MYHRS, Smaug1	SMAD family member 4	Nucleus	transcription regulator
SMAD6	AOVD2, b2b390Clo, HsT17432, MADH6, MADH7	SMAD family member 6	Nucleus	transcription regulator
SMAD7	CRCS3, MADH7, MADH8	SMAD family member 7	Nucleus	transcription regulator
SMARCA4	b2b692Clo, BAF190, BAF190A, BRG, BRG1, HP1-BP72, hSNF2b, MRD16, RTPS2, SNF2, SNF2-beta, SNF2L4, SNF2LB, SW1/SNF, SWI2	SWI/SNF related, matrix associated, actin dependent regulator of chromatin, subfamily a, member 4	Nucleus	transcription regulator
SMARCA5	4933427E24Rik, D030040M08RIK, D330027N15Rik, hISWI, hSNF2H, ISWI, MommeD4, SNF2H, SNFA5, WCRF135	SWI/SNF related, matrix associated, actin dependent regulator of chromatin, subfamily a, member 5	Nucleus	transcription regulator
SMS	AI427066, ENSMUSG00000067829, Gm14680, Gy, gyro, MRSR, OTTMUSG00000017637, RP23-22J3.3, SPERMIDINE AMINOPROPYLTRANSFERASE, Spermine synthase, SpmST, SPMSY, SpS, SRS	spermine synthase	Cytoplasm	enzyme
SNAI1	AI194338, dJ710H13.1, RP23-118A2.5, SLUGH2, SNA, Sna1, SNAH, SNAIL, SNAIL1	snail family zinc finger 1	Nucleus	transcription regulator
SNAI2	SLUG, Slugh, SLUGH1, SNAIL2, WS2D	snail family zinc finger 2	Nucleus	transcription regulator
SNCA	AD AMYLOID, alpha SYNUCLEIN, alphaSYN, ASYN, NACP, PARK1, PARK4, PD1, Synuclein-α	synuclein, alpha (non A4 component of amyloid precursor)	Cytoplasm	other
SNRNP70	2700022N21Rik, 3200002N22Rik, AI325098, R74807, RNPU1Z, Rnulp70, RPU1, Snp1, SNRP70, Srnp70, U1 SNRNP 70K, U1 SNRNP70, U1-70, U1-70K, U1AP, U1RNP	small nuclear ribonucleoprotein 70kDa (U1)	Nucleus	other
SNRPD1	AA407109, AL023031, HsT2456, SMD1, Smn, snRNP D1, SNRPD	small nuclear ribonucleoprotein D1 polypeptide 16kDa	Nucleus	other
SNX9	2700073N08Rik, LOC100039155, RP11-266C7.10-001, SDP1, SH3PX1, SH3PXD3A, WISP	sorting nexin 9	Cytoplasm	transporter
SORBS3	SCAM-1, SH3D4, SH3P3, VINE, vinexin-g	sorbin and SH3 domain containing 3	Cytoplasm	other
Sox			Nucleus	group
SOX11	1110038H03RIK, 6230403H02RIK, AI836553, end1	SRY (sex determining region Y)-box 11	Nucleus	transcription regulator
SOX17	Sox, VUR3	SRY (sex determining region Y)-box 17	Nucleus	transcription regulator
SOX2	AL606746.1, ANOP3, lcc, MCOPS3, RGD1565646, Sry-2, ysb	SRY (sex determining region Y)-box 2	Nucleus	transcription regulator
SOX4	AA682046, EVI16, Ire-abp, RP23-262C6.1	SRY (sex determining region Y)-box 4	Nucleus	transcription regulator
SOX5	A730017D01RIK, AI528773, L-SOX5, LOC100503149, LOC312831, RP23-152D8.1, Sox5l1	SRY (sex determining region Y)-box 5	Nucleus	transcription regulator
SOX6	AI987981, HSSOX6, SOX-LZ, SOXD	SRY (sex determining region Y)-box 6	Nucleus	transcription regulator
SOX7		SRY (sex determining region Y)-box 7	Nucleus	transcription regulator
SOX9	2010306G03Rik, AV220920, CMD1, CMPD1, mKIAA4243, RP23-36D5.1, SRA1	SRY (sex determining region Y)-box 9	Nucleus	transcription regulator
SP7	6430578P22Rik, C22, OI11, OI12, Osterix, OSX	Sp7 transcription factor	Nucleus	transcription regulator
SPAG11B	9230111C08Rik, Bin1b, EDDM2B, EG546038, EP2, EP2C, Ep2c/h, EP2D, EP2e, EP2Q, HE2, HE2C, LOC100362580, SPAG11, Spag11c, Spag11c/h	sperm associated antigen 11B	Extracellular Space	other
SPI1	Dis-1, hCG 25181, LOC100503306, OF, PU.1, RP23-20F9.1, SFPI1, SPI-A, Tcfpu1, Tfpu.1	spleen focus forming virus (SFFV) proviral integration oncogene	Nucleus	transcription regulator
SPP1	2AR, Apl-1, BNSP, Bone Sialoprotein, Bopn, BOS 6536, Bsp, BSPI, Eta, ETA-1, LOC100359743, LOC100503439, NEPHROPONTIN, OP, OPN, OPNI, Opnl, OSP, Osteopontin, PSEC0156, Ric, SPP1 isoform 1, UROPONTIN	secreted phosphoprotein 1	Extracellular Space	cytokine
SQSTM1	A170, OSF-6, Osi, OSIL, Osip, Oxidative Stress, p60, p62, p62B, PDB3, Pkc zeta interacting, RP23-319B15.3, STAP, Ubiquitin-binding protein a, ZIP, ZIP3	sequestosome 1	Cytoplasm	transcription regulator
SRC	ASV, AW259666, BS27, c-SRC, p60-Src, PP60, Pp60/c-Src, pp60c-src, RP23-169M4.1, RP5-823N20.1, SRC1, TVHUSC	v-src avian sarcoma (Schmidt-Ruppin A-2) viral oncogene homolog	Cytoplasm	kinase
SRF	AW049942, AW240594, MCM1, RGD1559787, Sfr	serum response factor (c-fos serum response element-binding transcription factor)	Nucleus	transcription regulator
STARD7	AI852671, AL022671, AW544915, GTT1, RP23-206D14.5	StAR-related lipid transfer (START) domain containing 7	Other	other
STK39	AW227544, AW556857, DCHT, PASK, RF005, Rnl5, RP23-27J1.4, SPAK	serine threonine kinase 39	Nucleus	kinase
STXBP1	AI317162, AI326233, ANC18HA, MMS10-G, Ms10g, Munc-18a, MUNC18-1, NSEC1, NSEC1A, P67, RBSEC1, rbSec1A, rbSec1B, RP11-56D16.3, RP23-17P12.13-002, Rsly1, Sec1, Sxtbp1, UNC18, Unc18-1, Unc18h	syntaxin binding protein 1	Cytoplasm	transporter
SUFU	2810026F04Rik, b2b273Clo, PRO1280, RP11-47A8.1, Su, SUFUH, SUFUXL	suppressor of fused homolog (Drosophila)	Nucleus	transcription regulator
SUV39H1	AI852103, AL022883, DXHXS7466e, H3-K9-HMTase 1, KMT1A, MG44, mIS6, RGD1565028, RP23-27I6.1, SUV39H	suppressor of variegation 3-9 homolog 1 (Drosophila)	Nucleus	enzyme
SUZ12	2610028O16Rik, AI195385, AU016842, AW536442, CHET9, D11ERTD530E, JJAZ1, mKIAA0160, RP23-253E9.4	SUZ12 polycomb repressive complex 2 subunit	Nucleus	enzyme
SYK	p72-Syk, Ptk72	spleen tyrosine kinase	Cytoplasm	kinase
SYNM	4930412K21RIK, AI852401, DMN, E130104F11, KIAA0353, SYN, SYNEMIN	synemin, intermediate filament protein	Cytoplasm	other
T	Bra, Brachy, BRACHYURY, BraT, cou, D17Mit170, Low, Lr, me75, RP11-459F1.1, T1, TFT, Tl2, Tl3	T, brachyury homolog (mouse)	Nucleus	transcription regulator
TADA2A	ADA2, ADA2-like, ADA2A, AV319371, D030022J10Rik, hADA2, KL04P, RP23-395B22.4, TADA2L	transcriptional adaptor 2A	Nucleus	transcription regulator
TADA3	1110004B19Rik, ADA3, ADA3L, AI987856, hADA3, NGG1, STAF54, TADA3L	transcriptional adaptor 3	Nucleus	transcription regulator
TAX1BP3	1300011C24Rik, GIP, RP23-263M10.10, RP23-263M10.10-001, TAX INTERACTION protein 1, TIP-1, Vesicle docking	Tax1 (human T-cell leukemia virus type I) binding protein 3	Cytoplasm	transcription regulator
TBL1X	5330429M20, EBI, RGD1563868, RP23-238B14.2, SMAP55, TBL1	transducin (beta)-like 1X-linked	Nucleus	transcription regulator
TBL1XR1	8030499H02Rik, A630076E03Rik, AW539987, C21, C230089I12Rik, DC42, IRA1, RGD1560053, Tbl1xr1 predicted, TBLR1, TBLXR1	transducin (beta)-like 1 X-linked receptor 1	Nucleus	transcription regulator
TBP	GTF2D, GTF2D1, HDL4, RP1-191N21.3, SCA17, TATA BOX FACTOR, TFIID	TATA box binding protein	Nucleus	transcription regulator
TBR1	LOC100365364, LOC679107, RP23-1O11.4, Tbrain 1, TES-56	T-box, brain, 1	Nucleus	transcription regulator
TBX20	9430010M06RIK, AL022859, ASD4, Tbx12	T-box 20	Nucleus	transcription regulator
TBX5	HOS	T-box 5	Nucleus	transcription regulator
TCF	T cell factor		Other	group
TCF/LEF	LEF/TCF		Nucleus	group
TCF3	A1, AA408400, ALF2, AW209082, bHLHb21, E12, E12/E47, E2-5, E2A, E47, ITF1, LOC100364490, LOC688265, ME2, Pan1, Pan2, Putative transcription factor of the insulin gene, TCF3 isoform 1, Tcfe2a, TRANSCRIPTION FACTOR 3, VDIR	transcription factor 3	Nucleus	transcription regulator
TCF3/4			Nucleus	group
TCF4	5730422P05RIK, ASP-I2, bHLHb19, E2-2, E2.2, ITF-2, ME2, MITF-2A, MITF-2B, PTHS, SEF-2, SEF2-1, SEF2-1A, SEF2-1B, TFE	transcription factor 4	Nucleus	transcription regulator
TCF4-CTNNβ	TCF4-CTNNbeta		Nucleus	complex
TCF7	AI465550, RP23-223A11.3, TCF-1	transcription factor 7 (T-cell specific, HMG-box)	Nucleus	transcription regulator
TCF7L1	bHLHb21, LOC100361823, TCF-3	transcription factor 7-like 1 (T-cell specific, HMG-box)	Nucleus	transcription regulator
TCF7L2	LOC683733, mTcf-4B, mTcf-4E, RP11-357H24.1, TCF-4, TCF4B, TCF4E	transcription factor 7-like 2 (T-cell specific, HMG-box)	Nucleus	transcription regulator
TDGF1	CR, CR1, CRGF, CRIPTO, Cripto-1, LOC686890	teratocarcinoma-derived growth factor 1	Extracellular Space	growth factor
TELO2	1200003M09Rik, AI415602, CLK2, mKIAA0683, rCG 34115, RGD1305553, TEL2	telomere maintenance 2	Cytoplasm	other
TERT	CMM9, DKCA2, DKCB4, EST2, hEST2, HTERT, hTRT, PFBMFT1, TCS1, TELOMERASE, Telomerase Catalytic Subunit, TP2, TR, TRT	telomerase reverse transcriptase	Nucleus	enzyme
TFAP2A	activating enhancer-binding protein 2 alpha, Activator protein-2, AP-2, AP-2alpha, AP2TF, BOFS, CUP, RP1-290I10.1, Tcfap2a, TFAP2	transcription factor AP-2 alpha (activating enhancer binding protein 2 alpha)	Nucleus	transcription regulator
TFDP1	DP1, DRTF1, RP11-230F18.1, TB2/DP1	transcription factor Dp-1	Nucleus	transcription regulator
TGFA	ETGF, RATTGFAA, TFGA, Tgf alpha, TGF-α, TGFAA, wa-1	transforming growth factor, alpha	Extracellular Space	growth factor
TGFB3	ARVD, TGF-beta3, TGF-β, TRANSFORMING GROWTH FACTOR beta 3	transforming growth factor, beta 3	Extracellular Space	growth factor
TGFBR2	1110020H15Rik, AAT3, AU042018, DNIIR, FAA3, LDS1B, LDS2B, MFS2, RIIC, RIIDN, TAAD2, TbetaR-II, TBR-II, TBRLL, TGF beta receptor type II, Tgf beta2 receptor, TGF-beta 2, TGF-beta receptor 2, TGF-beta receptor type 2, TGFB receptor II, TGFbeta-RII, Tgfbr2T, Tgfbrii, TGFR-2, TGFβ R2, TGFβRII	transforming growth factor, beta receptor II (70/80kDa)	Plasma Membrane	kinase
TGM2	Ftg, G-ALPHA-h, GNAH, G[a]h, RP23-396G1.2, RP5-1054A22.2, T-Tgase, TG2, TGA2, TGASE, TGase C, TGase2, TgaseII, TGC, TISSUE TRANSGLUTAMINASE, TISSUE TRANSGLUTAMINASE 2, Tranglutaminase 2, Transglutaminase, TRANSGLUTAMINASE 2, tTG, tTGas	transglutaminase 2	Cytoplasm	enzyme
TH	DYT14, DYT5b, The, TYH, TYROSINE 3-MONOOXYGENASE	tyrosine hydroxylase	Cytoplasm	enzyme
THRB	C-ERBA-2, C-ERBA-BETA, ERBA2, GRTH, NR1A2, PRTH, RATT3REC, T3Rbeta, T3rec, T3R[b], THR1, THRB1, THYROID HORMONE receptor beta2, TRbeta, TRβ	thyroid hormone receptor, beta	Nucleus	ligand-dependent nuclear receptor
thymidine kinase	2'-deoxythymidine kinase, 2.7.1.21, ATP:thymidine 5'-phosphotransferase, deoxythymidine kinase (phosphorylating), thymidine kinase (phosphorylating), TK		Other	group
TIMP1	CLGI, EPA, EPO, HCI, Metalloproteinase inhibitor, RP1-230G1.3, RP23-132C19.3, TIMP	TIMP metallopeptidase inhibitor 1	Extracellular Space	other
TIMP3	HSMRK222, K222, K222TA2, RP1-309I22.1, SFD	TIMP metallopeptidase inhibitor 3	Extracellular Space	other
TJP1	ZO-1, zona occludens 1	tight junction protein 1	Plasma Membrane	other
TLE1	C230057C06Rik, ESG, ESG1, Estm14, GRG1, GROUCHO 1, RP11-203D19.1, RP24-535M24.1, Tle4l, transducin-like enhancer of split 1	transducin-like enhancer of split 1 (E(sp1) homolog, Drosophila)	Nucleus	transcription regulator
TLE4	5730411M05Rik, AA792082, BCE-1, E(spI), ESG, ESG4, Esp2, ESTM13, ESTM14, GRG4, KIAA1261, RP11-79D8.3, X83332, X83333	transducin-like enhancer of split 4 (E(sp1) homolog, Drosophila)	Nucleus	transcription regulator
TMEM2	3110012M15Rik, KIAA1412, mKIAA1412, RP11-52I12.1	transmembrane protein 2	Other	other
TMPO	5630400D24Rik, AI195756, AI606875, AW214352, AW547477, CMD1T, LAP2, LEMD4, PRO0868, TP, TP alpha, TP beta/gamma	thymopoietin	Nucleus	other
TMSB15A	NB THYMOSIN beta, Tb15, TbNB, THYMOSIN beta (IDENTIFIED IN NEUROBLASTOMA), TMSB15, TMSB15B, TMSL8, TMSNB	thymosin beta 15a	Cytoplasm	other
TNC	150-225, AI528729, C130033P17Rik, cytotactin, DFNA56, GMEM, GP, HXB, JI, RP24-144L11.1, Ten, tenascin-C, TN	tenascin C	Extracellular Space	other
Tnc	Hxb	tenascin C	Other	other
TNFRSF11B	OCIF, OPG, osteoprotegerin, TNFR11, TR1	tumor necrosis factor receptor superfamily, member 11b	Plasma Membrane	transmembrane receptor
TNFSF11	CD254, hRANKL2, Ly109l, ODF, OPG, OPGL, OPTB2, RANKL, Rankl1, RP11-86N24.2, sOdf, TRANCE	tumor necrosis factor (ligand) superfamily, member 11	Extracellular Space	cytokine
TNIK	1500031A17RIK, 4831440I19RIK, AI451411, C530008O15Rik, C630040K21RIK, KIAA0551, RGD1561817	TRAF2 and NCK interacting kinase	Cytoplasm	kinase
TNRC6B	2700090M07RIK, A730065C02Rik, AI848765, Cbl27, D230019K20Rik, RP5-1042K10.7	trinucleotide repeat containing 6B	Other	other
TNS4	9930017A07Rik, AA589547, AU016405, CTEN, PP14434, RGD1310402, RP23-80N1.1	tensin 4	Cytoplasm	other
TOB1	APRO6, PIG49, RP23-244C22.1, TOB, TRANSDUCER of ERBB2, TROB, TROB1	transducer of ERBB2, 1	Nucleus	transcription regulator
TOB2	2900090N22Rik, 4930545K18Rik, AV071822, CTA-223H9.7, mKIAA1663, TOB4, TOBL, TROB2	transducer of ERBB2, 2	Nucleus	other
TOP2A	DNA TOPOISOMERASE II alpha, RP23-333D2.5, TOP2, TOPO2 alpha, Topoisomerase II alpha, TP2A	topoisomerase (DNA) II alpha 170kDa	Nucleus	enzyme
TP63	AI462811, AIS, B(p51A), B(p51B), Delta N p63, Delta N p63 Alpha, EEC3, KET, LMS, NBP, OFC8, p51, P51/P63, p53CP, P63, p63 alpha isoform, p63 gamma isoform, p73H, P73l, RHS, SHFM4, TAp63, TP53CP, TP53L, TP73L, Trp53rp1, Trp63, TUMOR protein 63 KDA with STRONG HOMOLOGY TO P53	tumor protein p63	Nucleus	transcription regulator
TPRA1	GPR175, LOC51210, PP6566, TMEM227, TPRA40	transmembrane protein, adipocyte asscociated 1	Plasma Membrane	G-protein coupled receptor
TRA	IMD7, PT alpha, TCR α, TCRA, Tcralpha, TCRD, TRA@, TRAC	T cell receptor alpha locus	Plasma Membrane	transmembrane receptor
TRAF1	4732496E14Rik, EBI6, MGC:10353, RP23-9N11.6	TNF receptor-associated factor 1	Cytoplasm	other
TRAF4	A530032M13Rik, CART1, MLN62, msp2, RNF83, RP23-185A18.2	TNF receptor-associated factor 4	Cytoplasm	other
TRD	TCR delta, TCRD, TCRDV1, TRD-alpha, TRD@	T cell receptor delta locus	Cytoplasm	other
TRH	Pro-TRH, THR, TRF, TRH01	thyrotropin-releasing hormone	Extracellular Space	other
Trp53cor1	Gm16197, LincRNA-p21, LOC100499420, LOC100505253, OTTMUSG00000031656	tumor protein p53 pathway corepressor 1	Other	other
TRRAP	AI481500, PAF350/400, PAF400, PCAF-associated factor 400, PAF400, STAF40, TR-AP, Tra1	transformation/transcription domain-associated protein	Nucleus	transcription regulator
TSC22D1	AA589566, AW105905, Cerebral protein-2, Egr5, Ptg-2, RP11-269C23.2, TGFB1I4, Tilz1b, Transforming growth factor beta 1 induced transcript 4, Transforming growth factor beta stimulated clone 22, TS22A, Tsc, TSC-22	TSC22 domain family, member 1	Nucleus	transcription regulator
TSPAN8	C76990, CO-029, CO-29, E330007O21Rik, TM4SF3	tetraspanin 8	Plasma Membrane	other
TUBA1A	Alpha tubulin isotype M alpha 1, Alpha1 tubulin, B-ALPHA-1, LIS3, T-Alpha1 Tubulin, TBA3, TRAF interacting, Tuba-1, Tuba2, TUBA3, Tubulin, TUBULIN alpha 3	tubulin, alpha 1a	Cytoplasm	other
TUBA4A	Alpha tubulin, Alpha-tubulin 1, FLJ30169, H2-ALPHA, M[a]4, TUBA1, Tuba4, Tubulin alpha 4	tubulin, alpha 4a	Cytoplasm	other
TWIST1	AA960487, ACS3, bHLHa38, BPES2, BPES3, CRS1, M-Twist, Pde, pdt, SCS, Ska10, TWIST	twist basic helix-loop-helix transcription factor 1	Nucleus	transcription regulator
TWIST2	bHLHa39, DERMO1, FFDD3, SETLSS	twist basic helix-loop-helix transcription factor 2	Nucleus	transcription regulator
UBA1	A1S9, A1S9T, A1ST, AMCX1, CTD-2522E6.1, E1, GXP1, POC20, RP23-394F6.2, Sbx, SMAX2, UBA1A, UBE1, UBE1X, ubiquitin activating enzyme E1	ubiquitin-like modifier activating enzyme 1	Cytoplasm	enzyme
UBE2B	17-kDa Ubiquitin-Conjugating Enzyme E2, 2610301N02RIK, E2 14K, E2-17kDa, E2b, HHR6B, HR6B, LOC81816, mHR6B, RAD6B, RP23-263C23.2, UBC2	ubiquitin-conjugating enzyme E2B	Cytoplasm	enzyme
UBE2D1	E2 H5A, E2(17)KB1, SFT, UBC4/5, UBC5, UBC5A, UBCH5, UBCH5A	ubiquitin-conjugating enzyme E2D 1	Cytoplasm	enzyme
UBE2R2	1200003M11Rik, CDC34B, E2-CDC34B, LOC362852, LOC689226, RP11-176F3.4, RP23-328E6.1, UBC3B	ubiquitin-conjugating enzyme E2R 2	Other	enzyme
UBQLN4	A1U, A1Up, AI663987, C1orf6, CIP75, RGD1308273, RP11-336K24.8, UBIN	ubiquilin 4	Cytoplasm	other
UBTF	A930005G04RIK, LOC679205, NOR-90, RP23-461C4.7, TCFUBF, UBF, UBF1	upstream binding transcription factor, RNA polymerase I	Nucleus	transcription regulator
UCHL1	AW822034, C88048, gad, PARK5, Pgp, PGP 9.5, PGP95, R75593, UBIQUITIN C-TERMINAL HYDROLASE ISOENZYME L1, Ubiquitin Carboxy-terminal Hydrolase L1, Ubiquitin carboxyl-terminal hydrolase isozyme L1, UCH	ubiquitin carboxyl-terminal esterase L1 (ubiquitin thiolesterase)	Cytoplasm	peptidase
UGCG	AU043821, C80537, CERAMIDE TRANSFERASE, Cgt, Epcs21, GCS, GLCT1, Glucosylceramide Synthase, Glucosylceramide Synthetase, GSL synthase, RP23-57N22.4, UDP-glucose ceramide glucosyltransferase-like, Udp-glucose:ceramide glycosyltransferase, Ugcgl	UDP-glucose ceramide glucosyltransferase	Cytoplasm	enzyme
UHRF2	2310065A22Rik, AI426270, AW214556, D130071B19Rik, DKFZp434B0920, NIRF, RNF107, RP11-472F14.2, URF2	ubiquitin-like with PHD and ring finger domains 2, E3 ubiquitin protein ligase	Nucleus	enzyme
USF1	bHLHb11, FCHL, FCHL1, HYPLIP1, MLTF, MLTFI, RP11-544M22.5, UEF, USF	upstream transcription factor 1	Nucleus	transcription regulator
USO1	BOS 6783, MGI:1929095, P115, TAP, Transcytosis associated protein p115, VDP, VESICLE DOCKING protein p115	USO1 vesicle transport factor	Cytoplasm	transporter
USP9X	5730589N07Rik, AA407302, AA407699, AL022658, AL022749, DFFRX, FAF, FAF-X, Fafl, FAM, RGD1560056, RP23-216M21.1	ubiquitin specific peptidase 9, X-linked	Plasma Membrane	peptidase
VAV1	p95 VAV, VAV	vav 1 guanine nucleotide exchange factor	Nucleus	transcription regulator
VCAM1	CD106, INCAM-100, Vcam, VCAM1B, VECAM1	vascular cell adhesion molecule 1	Plasma Membrane	transmembrane receptor
VCAN	5430420N07RIK, 9430051N09, CHONDROITIN SULFATE PROTEOGLYCAN, Chondroitin sulfate proteoglycan 2, CSPG2, DPEAAE, ERVR, GHAP, hdf, NG2, PG-M, PG-M(V0), PG-M(V1), Versican V1, Versican V2, WGN, WGN1	versican	Extracellular Space	other
VCL	9430097D22, AA571387, AI462105, AW545629, CMD1W, CMH15, MV, MVCL, RP11-178G16.3, Vcl predicted	vinculin	Plasma Membrane	enzyme
VDR	BOS 5154, NR1I1	vitamin D (1,25- dihydroxyvitamin D3) receptor	Nucleus	transcription regulator
VEGFA	BOS 21465, eVEGF120, eVEGF164, Gd-vegf, MVCD1, RP1-261G23.1, VEGF, Vegf-3, VEGF120, Vegfa 188, VPF	vascular endothelial growth factor A	Extracellular Space	growth factor
VEZT	6330418D12, AI854408, DKFZP434O158, VEZATIN	vezatin, adherens junctions transmembrane protein	Plasma Membrane	other
WHSC1	5830445G22Rik, 9430010A17Rik, AW555663, C130020C13RIK, D030027O06RIK, D930023B08RIK, LOC682525, mKIAA1090, MMSET, NSD2, REIIBP, RGD1565590, RP11-262P20.3, TRX5, WHS, WHSC1L	Wolf-Hirschhorn syndrome candidate 1	Nucleus	enzyme
WIF1	AW107799, UNQ191/PRO217	WNT inhibitory factor 1	Extracellular Space	other
WISP1	AW146261, CCN4, Elm1, WISP1c, WISP1i, WISP1tc	WNT1 inducible signaling pathway protein 1	Extracellular Space	other
WNT1	BMND16, INT1, OI15, sw, swaying, Wg	wingless-type MMTV integration site family, member 1	Extracellular Space	cytokine
WNT11	HWNT11	wingless-type MMTV integration site family, member 11	Extracellular Space	other
WNT4	RP1-224A6.7, RP23-246F18.1, SERKAL	wingless-type MMTV integration site family, member 4	Extracellular Space	cytokine
WNT6	AA409270	wingless-type MMTV integration site family, member 6	Extracellular Space	other
WNT7B	RP11-435J19.1	wingless-type MMTV integration site family, member 7B	Extracellular Space	other
WT1	AWT1, D630046I19RIK, GUD, NPHS4, RP23-232D1.2, WAGR, WIT-2, WT, WT33	Wilms tumor 1	Nucleus	transcription regulator
WWTR1	2310058J06Rik, 2610021I22Rik, C78399, DKFZp586I1419, TAZ, TRANSCRIPTIONAL COACTIVATOR with PDZ-binding MOTIF	WW domain containing transcription regulator 1	Nucleus	transcription regulator
XRCC5	AI314015, KARP-1, KU (p70/p80) subunit, KU80, Ku86, KUB2, Kup80, NFIV	X-ray repair complementing defective repair in Chinese hamster cells 5 (double-strand-break rejoining)	Nucleus	enzyme
XRCC6	CTA-216E10.7, CTC75, CTCBF, G22P1, KU70, Kup70, ML8, Thyroid autoantigen 70 kda, TLAA	X-ray repair complementing defective repair in Chinese hamster cells 6	Nucleus	enzyme
YAP1	AI325207, YAP, Yap2, YAP65, YKI, Yorkie	Yes-associated protein 1	Nucleus	transcription regulator
YBX1	1700102N10RIK, BOS 3612, BP-8, Byb1, C79409, Cbfa, CSDA2, CSDB, DBPB, DBPB-LIKE, EF1A, MDR-NF1, MSY1, mYB-1a, NSEP-1, RP24-363D14.2, THYROID Y BOX, VACSSBF1, Y-box Binding Protein1, YB-1, YEBP	Y box binding protein 1	Nucleus	transcription regulator
YES1	c-Yes, HsT441, p60c-yes, P61-YES, Yes	v-yes-1 Yamaguchi sarcoma viral oncogene homolog 1	Cytoplasm	kinase
YTHDC2	3010002F02RIK, BC037178, CAHL, LOC100365272, rCG 43782, RGD1563192	YTH domain containing 2	Other	other
ZBTB33	AW260253, E130014G12Rik, Kaiso, RGD1566309, RP23-322E15.9, ZNF-kaiso, ZNF348	zinc finger and BTB domain containing 33	Nucleus	other
ZBTB7A	9030619K07RIK, 9130006G12Rik, AI452336, FBI-1, LRF, OCZF, Pokemon, ZBTB7, ZNF857A	zinc finger and BTB domain containing 7A	Nucleus	transcription regulator
ZEB1	3110032K11Rik, AREB6, BZP, DELTAEF1, FECD6, MEB1, Nil2, NIL2A, PPCD3, RP11-472N13.4, TCF-8, Tcf18, TCP8, TF8, TRANSCRIPTION FACTOR 8, Tw, ZEB, ZFHEP, Zfhep2, ZFHX1A, Zfx1a, Zfx1ha, [delta]EF1	zinc finger E-box binding homeobox 1	Nucleus	transcription regulator
ZFP42	LOC100364508, REX1, Zfp42l, Zfp971, ZNF754	ZFP42 zinc finger protein	Nucleus	transcription regulator
Zfp94		zinc finger protein 94	Other	other
ZFYVE9	E030027L17, hSARA, MADHIP, NSP, RP23-406B13.8, SARA, SMADIP	zinc finger, FYVE domain containing 9	Cytoplasm	peptidase
ZIC1	ZIC, ZNF201	Zic family member 1	Nucleus	transcription regulator
ZNF318	2610034E08Rik, D530032D06Rik, HRIHFB2436, LOC683524, RP24-201F8.1, TZF, ZFP318	zinc finger protein 318	Nucleus	other
ZNF624	5033428C05Rik, KRAB15, mKIAA4196, mkr-3, mszf14, mszf52, RGD1565847, Zfp26, Zfp70, Zfp81-rs1	zinc finger protein 624	Nucleus	other
