# Supplementary material for: A caveolin-dependent and PI3K/AKT-independent role of PTEN in β-catenin transcriptional activity
Source: Nat Commun. 2015 Aug 26;6:8093. doi: 10.1038/ncomms9093 (PMC4560817; doi:10.1038/ncomms9093)
Supplement: Supplementary Data 2 — PTEN interactome [file ncomms9093-s3.xlsx]

## Sheet: B - pten list
Supplementary Data 2: PTEN interactome
Symbol	Synonym(s)	Entrez Gene Name	Location	Family
ACTB	A-X actin, actin, Actin beta, Actx, beta-actin, BOS 22932, BRWS1, E430023M04Rik, Melanoma x actin, PS1TP5BP1	actin, beta	Cytoplasm	other
Actin	G-actin		Cytoplasm	group
AFF1	9630032B01Rik, AF4, AF4-MLL, AL731554.2, AW319193, MLL/AF4, MLLT2, Mllt2h, PBM1, Rob	AF4/FMR2 family, member 1	Nucleus	transcription regulator
Akt	B/Akt, Pkb, RAC-PK		Cytoplasm	group
AKT1	AKT, BOS 20453, CWS6, PKB, PKB-ALPHA, PKB/Akt, PRKBA, Protein kinase B, RAC, RAC-ALPHA, Thymoma viral proto-oncogene 1	v-akt murine thymoma viral oncogene homolog 1	Cytoplasm	kinase
Alpha actin	Actin-alpha, Actin-α, α-Actin		Cytoplasm	group
Alpha tubulin	TUBULIN alpha, Tubulin alpha chain		Cytoplasm	group
AMHR2	AMHR, MIS receptor, Misiir, MISR2, MISRII, MRII	anti-Mullerian hormone receptor, type II	Plasma Membrane	kinase
ANAPC4	2610306D21Rik, APC4, D5ERTD249E	anaphase promoting complex subunit 4	Nucleus	enzyme
ANAPC5	2510006G12Rik, AA408751, AA536819, AA986414, ANAPHASE PROMOTING COMPLEX 5, Anpc5, APC5, MNCb-2778	anaphase promoting complex subunit 5	Nucleus	enzyme
ANAPC7	APC7, AW545589	anaphase promoting complex subunit 7	Nucleus	other
ANG	AI385586, ALS9, Ang1, Ang2, ANGIOGENIN 2, BOS 10502, BRN, HEL168, RNASE4, RNASE5, Rnase5a	angiogenin, ribonuclease, RNase A family, 5	Extracellular Space	enzyme
APC (complex)	anaphase promoting complex, APC holoprotein, APC-C		Cytoplasm	complex
ARHGAP26	1810044B20RIK, 2610010G17RIK, 4933432P15RIK, AI853435, GRAF, GRAF1, GTPASE REGULATOR ASSOCIATED with FOCAL ADHESION KINASE PP125(FAK), mKIAA0621, OLIGOPHRENIN-1 LIKE, OPHN1L, OPHN1L1	Rho GTPase activating protein 26	Cytoplasm	other
ATF2	CRE-BP, CRE-BP1, CREB2, D130078H02Rik, D18875, HB16, LOC100047997, mXBP, RP23-290B1.2, Tg(Gzma-Klra1)7Wum, TREB7	activating transcription factor 2	Nucleus	transcription regulator
BAD	AI325008, BBC2, BCL2L8	BCL2-associated agonist of cell death	Cytoplasm	other
BAP1	2300006C11Rik, AA989761, AW553466, HUCEP-13, hucep-6, mKIAA0272, Ubiquitin Carboxy-terminal Hydrolase, uch-x4, UCHL2	BRCA1 associated protein-1 (ubiquitin carboxy-terminal hydrolase)	Nucleus	peptidase
BBC3	JFY-1, PUMA, PUMA/JFY1	BCL2 binding component 3	Cytoplasm	other
BCAR1	AI385681, CAS, CAS1, CASS1, CRKAS, hCG 1980470, LOC100131601, p130, P130CAP, P130CAS	breast cancer anti-estrogen resistance 1	Plasma Membrane	enzyme
BCL6	BCL5, BCL6A, LAZ3, ZBTB27, zinc finger protein 51, ZNF51	B-cell CLL/lymphoma 6	Nucleus	transcription regulator
BMI1	AW546694, FLVI2/BMI1, PCGF4, RNF51, RP11-573G6.1, RP23-396N6.2	BMI1 polycomb ring finger oncogene	Nucleus	transcription regulator
CASP3	A830040C14Rik, AC-3, Apopain, Caspase-3, CASPASE-3 p20, CC3, CPP32, CPP32B, Ice-like cysteine protease, Lice, mldy, SCA-1, YAMA	caspase 3, apoptosis-related cysteine peptidase	Cytoplasm	peptidase
CASP8	ALPS2B, CAP4, FLICE, MACH, MCH5, PROCASP8	caspase 8, apoptosis-related cysteine peptidase	Nucleus	peptidase
CAV1	BSCL3, Cav, Cavelolin 1, CAVEOLIN, Caveolin1, CGL3, LOC100362870, MSTP085, PPH3, VIP21	caveolin 1, caveolae protein, 22kDa	Plasma Membrane	transmembrane receptor
CBL	4732447J05Rik, C-CBL, Cbl ubiquitin ligase, CBL2, CBLA, FRA11B, LOC283153, NSLL, p120 Cbl, RGD1561386, RNF55	Cbl proto-oncogene, E3 ubiquitin protein ligase	Nucleus	transcription regulator
CCNE2	AV063769, CYCE2, RP23-343F17.5	cyclin E2	Nucleus	other
CDC27	AI452358, ANAPC3, APC3, BC023187, CDC27Hs, D0S1430E, D17S978E, HNUC, NUC2, RP23-380H19.2	cell division cycle 27	Nucleus	other
CDKN2A	Arf, ARF-INK4a, CDK4I, CDKN2, CMM2, CYCLIN-DEPENDENT KINASE INHIBITOR 2A, INK4, INK4A, INK4a-ARF, Ink4a/Arf, MLM, MTS-1, P14, p14/ARF, p14ARF/ p16INK4a, p16, p16(INK4a), P16-INK4A, p16/ INK4a, p16Cdkn2a, P16INK4, P19, p19ARF, PCTR1, RP23-166I8.5, TP16	cyclin-dependent kinase inhibitor 2A	Nucleus	transcription regulator
CDX2	CDX-3	caudal type homeobox 2	Nucleus	transcription regulator
CENPC	CENPC1, hcp-4, MIF2	centromere protein C	Nucleus	other
CHGB	BOS 13278, Chromogranin b, RP23-77H16.1, SCG1	chromogranin B (secretogranin 1)	Extracellular Space	other
COPS6	CSN6, MOV-34, MOV34-34KD, Sgn3, VIP/MOV34	COP9 signalosome subunit 6	Nucleus	other
COPZ1	5930435A22Rik, AA407760, CGI-120, COPZ, Copz1 predicted, D4Ertd360e, HSPC181, Zeta-1 coat, zeta-COP, zeta1-COP	coatomer protein complex, subunit zeta 1	Cytoplasm	transporter
CREB1	2310001E10Rik, 3526402H21RIK, AV083133, BOS 2010, CAMP RESPONSE ELEMENT binding protein 1, Cbp, CREB	cAMP responsive element binding protein 1	Nucleus	transcription regulator
CREBBP	AW558298, CBP, CBP/p300, KAT3A, p300/CBP, RSTS, RTS	CREB binding protein	Nucleus	transcription regulator
CRKL	1110025F07Rik, AA589403, AI325100, Crkol, mgc94609	v-crk avian sarcoma virus CT10 oncogene homolog-like	Cytoplasm	kinase
CRTC1	AI413414, MECT1, mKIAA0616, R74955, TORC-1, WAMTP1	CREB regulated transcription coactivator 1	Nucleus	transcription regulator
CSNK2A1	Casein kinase II alpha 1 polypeptide, Ck II Alpha Subunit, CK1 alpha2, Ck2 alpha, CK2A1, CKII, CKII alpha, Csnk2a1-rs4, CSNK2A3, RP23-452D3.3	casein kinase 2, alpha 1 polypeptide	Cytoplasm	kinase
CSNK2A2	1110035J23RIK, C77789, CASEIN KINASE 2, Casein kinase II, alpha 2, polypeptide, CK2, Ck2 alpha prime, Ck2 alpha', CK2A', CK2A2, CSNK2A1, Csnk2a2 predicted	casein kinase 2, alpha prime polypeptide	Cytoplasm	kinase
CTBP2	AA407280, D7Ertd45e, Gtrgeo6, Ribeye, RP11-59C5.2	C-terminal binding protein 2	Nucleus	transcription regulator
CUL4B	2700050M05Rik, AA409770, KIAA0695, mKIAA0695, MRXHF2, MRXS15, MRXSC, RGD1564494, RP23-193O17.3, SFM2	cullin 4B	Nucleus	other
DBF4B	ASKL1, CHIFB, DRF1, FLJ13087, UNQ3002, ZDBF1B	DBF4 homolog B (S. cerevisiae)	Nucleus	other
DBN1	D0S117E, Drebrin E, DREBRIN E2, RP23-211O9.1	drebrin 1	Cytoplasm	other
DDB1	AA408517, DDBA, DNA-damage-binding protein 1, p127-Ddb1, UV-DDB1, XAP1, XPCE, XPE, XPE-BF	damage-specific DNA binding protein 1, 127kDa	Nucleus	other
DLG1	B130052P05Rik, Discs large 1 tumor suppressor, dJ1061C18.1.1, DKFZp761P0818, DLGH1, E-dlg/SAP97, hdlg, mKIAA4187, SAP-97	discs, large homolog 1 (Drosophila)	Plasma Membrane	kinase
DLG4	Dlgh4, PSD-95, RP23-172M21.9, SAP-90, SAP90A	discs, large homolog 4 (Drosophila)	Plasma Membrane	kinase
DYNLL2	1700064A15Rik, 6720463E02Rik, C87222, Dlc2, DLC8, DLC8b, DNCL1B, RP23-449F16.9, RSPH22	dynein, light chain, LC8-type 2	Cytoplasm	other
EEF1A2	Eef1a, EEF1AL, EF-1-alpha-2, EF1A, EF1alpha, Elongation factor 1 alpha 2, HS1, Ps10, RATPS10, S1, STATIN, STN, STNL, wasted, wst	eukaryotic translation elongation factor 1 alpha 2	Cytoplasm	translation regulator
EGR1	A530045N19Rik, AT225, Early Growth Response 1, egr, ETR103, G0S30, Krox-1, KROX-24, Ngf1, NGF1-A, Ngfi, NGFI-A, TIS8, V5, Zenk, Zfp-6, ZIF-268, ZIF/268, ZNF225	early growth response 1	Nucleus	transcription regulator
EIF2AK2	2310047A08Rik, 4732414G15Rik, AI467567, AI747578, DAI, DOUBLE STRANDED RNA DEPENDENT protein KINASE, EIF2AK1, IFNPKR, p68 kinase, PKR, PRKR, Tik	eukaryotic translation initiation factor 2-alpha kinase 2	Cytoplasm	kinase
EIF4EBP1	4E-BP1, 4EBP, AA959816, BP-1, Eukaryotic translation initiation factor 4e binding protein 1, PHAS-I	eukaryotic translation initiation factor 4E binding protein 1	Cytoplasm	translation regulator
EPHB1	9330129L11, AW488255, C130099E04Rik, Cek6, Efnb1r, ELK, ELKH, ENSMUSG00000074119, Eph receptor b2, Ephb2, EPHT2, Erk, Hek6, NET	EPH receptor B1	Plasma Membrane	kinase
ERBB2	C-erb-b2, c-neu, CD340, EGFR2, ERBB2 receptor, HER-2, HER-2 (ERBB2), HER-2/neu, mKIAA3023, MLN 19, NEU, NGL, p185HER2, RP23-355L10.8, TKR1, V-ERBB2 NEURO/GLIOBLASTOMA-DERIVED ONCOGENE	v-erb-b2 avian erythroblastic leukemia viral oncogene homolog 2	Plasma Membrane	kinase
ERK1/2	p42/44 mapk, P42/p44 erk, p42/p44 MAP KINASE, P42/p44 mapk, p44/p42 MAPK		Cytoplasm	group
EZH2	EHZ2, ENX-1, Enx1h, EZH1, EZH2b, KMT6, KMT6A, mKIAA4065, WVS, WVS2	enhancer of zeste homolog 2 (Drosophila)	Nucleus	transcription regulator
FABP5	C-FABP, DA11, E-FABP, Fabp epithelial, Fabpe, KFABP, Klbp, mal1, PA-FABP	fatty acid binding protein 5 (psoriasis-associated)	Cytoplasm	transporter
FBN2	BC063774, BOS 7829, CCA, DA9, Fib-2, mKIAA4226, RGD1563221, sne, sy	fibrillin 2	Extracellular Space	other
FBXW7	1110001A17Rik, AGO, CDC4, FBW6, FBW7, Fbwd6, FBX30, FBXO30, FBXW6, hAgo, hCdc4, SEL-10	F-box and WD repeat domain containing 7, E3 ubiquitin protein ligase	Nucleus	transcription regulator
Focal adhesion kinase	FAK		Cytoplasm	group
Foxo			Cytoplasm	group
FRK	BSK, BSK/IYK, C85044, GTK, PTK5, RAK	fyn-related kinase	Nucleus	kinase
FZR1	AW108046, CDC20C, CDH1, Cdh1/Hct1 homolog, FYR, FZR, FZR2, HCDH, HCDH1, HCT1	fizzy/cell division cycle 20 related 1 (Drosophila)	Nucleus	kinase
G3BP2	AA409541, E430034L04Rik, G3BP, GTPASE ACTIVATING FACTOR2, mKIAA0660, RGD1309571	GTPase activating protein (SH3 domain) binding protein 2	Nucleus	enzyme
GFI1	AW495828, GFI1A, Pal-1, SCN2, ZNF163	growth factor independent 1 transcription repressor	Nucleus	transcription regulator
GFRA2	GDNF receptor alpha2, GDNFALPHA-2, GDNFRB, GFRA2 isoform 1, NRTNR-ALPHA, Ntnr alpha, NTNRA, RETL2, TRNR2	GDNF family receptor alpha 2	Plasma Membrane	transmembrane receptor
GLTSCR2	5330430H08Rik, 9430097C02Rik, AU041936, AW536441, D1Mgi9, PICT-1, R74911	glioma tumor suppressor candidate region gene 2	Cytoplasm	other
GPR113	Gm1041, hGPCR37, PGR23, UNQ9196	G protein-coupled receptor 113	Plasma Membrane	G-protein coupled receptor
GRIN1	GluN1, GluRdelta1, GluRzeta1, M100174, MRD8, Nmda nr1, NMDA Receptor, NMDA1, Nmdar, NMDAR1, NR1, Rgsc174, RP11-350O14.1, RP23-132N23.20-010	glutamate receptor, ionotropic, N-methyl D-aspartate 1	Plasma Membrane	ion channel
GSK3A	2700086H06RIK, Gsk3 alpha	glycogen synthase kinase 3 alpha	Nucleus	kinase
GSK3B	7330414F15Rik, 8430431H08Rik, C86142, GSK-3, GSK-3beta, GSK-3β, Gsk-beta, GSKβ, Tpk1	glycogen synthase kinase 3 beta	Nucleus	kinase
GSN	ADF, AGEL, Gelsolin, Gelsolin plasma isoform, RP11-477J21.1, RP23-186B18.2	gelsolin	Extracellular Space	other
HBA1/HBA2	alpha GLOBIN 2, Alpha-2 globin, Alpha-Globin, CD31, Hba, Hba-a1, Hba-a2, HBA1, HBA2, HBAM, Hbat1, HBH, HEMOGLOBIN alpha 2	hemoglobin, alpha 1	Cytoplasm	transporter
HDAC3	AW537363, HD3, RPD3, RPD3-2	histone deacetylase 3	Nucleus	transcription regulator
HDAC5	AI426555, HD5, Hdac4, mHDA1, mKIAA0600, NY-CO-9, RP23-461C4.2	histone deacetylase 5	Nucleus	transcription regulator
HDAC7	5830434K02Rik, HD7, HD7A, HDAC-D, HDAC7A, mFLJ00062	histone deacetylase 7	Nucleus	transcription regulator
HIF1A	AA959795, bHLHe78, HIF-1α, HIF-1α (hydroxylated), HIF1, HIF1-ALPHA, Hypoxia inducible factor 1 alpha subunit, MOP1, PASD8	hypoxia inducible factor 1, alpha subunit (basic helix-loop-helix transcription factor)	Nucleus	transcription regulator
Histone h3	H3, H3.3, Histone H3B		Nucleus	group
HTR2C	5-HT 2C receptor, 5-HT2C, 5-HT2cR, 5-HTR2C, 5HT-1C, HTR1C, RP11-810O3.1, RP23-15B7.1, SR1	5-hydroxytryptamine (serotonin) receptor 2C, G protein-coupled	Plasma Membrane	G-protein coupled receptor
INHBE		inhibin, beta E	Extracellular Space	growth factor
IRS4	PY160, RP23-415G1.3	insulin receptor substrate 4	Cytoplasm	other
ITK	EMT, EMTTK, LPFS1, LYK, PSCTK2, RP23-273O7.1, Tcsk, Tsk	IL2-inducible T-cell kinase	Cytoplasm	kinase
JARID2	JMJ, jumonji	jumonji, AT rich interactive domain 2	Nucleus	transcription regulator
KAT2B	A930006P13RIK, AI461839, AW536563, CAF, P/CAF, PCAF, Pcaf-b	K(lysine) acetyltransferase 2B	Nucleus	transcription regulator
KDM1A	1810043O07Rik, AA408884, AOF2, BHC110, D4Ertd478e, KDM1, KIAA0601, LSD1, mKIAA0601, RGD1562975, RP1-184J9.1, RP23-426N4.2	lysine (K)-specific demethylase 1A	Nucleus	enzyme
KLF6	Aa1017, AI448727, BCD1, C86813, CBA1, COPEB, CPBP, Erythropoietin 1, FM2, FM6, GBF, Ierepo1, IEREPO3, KRUPPEL LIKE ZINC FINGER protein ZF9, PAC1, PROTO-ONCOGENE BCD, Proto-oncogene BCD1, R75280, RP11-184A2.1, ST12, ZF9	Kruppel-like factor 6	Nucleus	transcription regulator
KPNA1	AW494490, IMPORTIN alpha 5, Importin alpha1, IPOA5, KARYOPHERIN alpha 1, mSRP1, NPI-1, RAG cohort protein 2, RCH2, serine-rich RNA polymerase suppressor protein 1, SRP1	karyopherin alpha 1 (importin alpha 5)	Nucleus	transporter
KPNB1	AA409963, IMB1, Impnb, IMPORTIN 90, Importin Beta 1, IPO1, IPOB, NTF97, Nuclear factor P97, p97, Ptac97, RP23-81D2.3	karyopherin (importin) beta 1	Nucleus	transporter
KRT10	BCIE, BIE, CK10, D130054E02RIK, EHK, K10, K1C1, Ka10, Ker59, Keratin 1-10, Keratin 10, KPP, Krt-1.10, KRT1-10, RP23-336D20.2	keratin 10	Cytoplasm	other
KRT14	50KDA type I EPIDERMAL KERATIN, AI626930, CK14, Cytokeratin 14, EBS3, EBS4, K14, Ka14, Keratin 1-14, Krt-1.14, KRT1-14, NFJ, RP23-217I3.5	keratin 14	Cytoplasm	other
LATS1	AW208599, RGD1564085, WARTS, wts	large tumor suppressor kinase 1	Nucleus	kinase
LCK	Hck-3, Lck1, Lcktkr, LSK, Lskt, p56Lck, pp58lck, RP23-209C6.8, RP4-675E8.4, YT16	lymphocyte-specific protein tyrosine kinase	Cytoplasm	kinase
LEPREL4	1110036O03Rik, AI413214, NO55, NOL55, NUCLEOLAR AUTOANTIGEN NO55, P65, RP23-392I3.4, SC65	leprecan-like 4	Nucleus	other
LIMA1	1110021C24Rik, 3526402A12Rik, D15Ertd366e, EPLIN, PP624, SREBP3	LIM domain and actin binding 1	Cytoplasm	other
MAGI			Cytoplasm	group
Magi-Pten			Cytoplasm	complex
MAGI2	Acvri1, ACVRINP1, ACVRIP1, AIP-1, ARIP1, mKIAA0705, S-SCAM	membrane associated guanylate kinase, WW and PDZ domain containing 2	Plasma Membrane	kinase
MAGI3	4732496O19Rik, 6530407C02Rik, AA407180, AC162922.3, AI120132, dJ730K3.2, mKIAA1634, RP4-730K3.1, Slipr	membrane associated guanylate kinase, WW and PDZ domain containing 3	Cytoplasm	kinase
MAN2C1	1110025H24Rik, MAN6A8, MANA, MANA1	mannosidase, alpha, class 2C, member 1	Cytoplasm	enzyme
MAP2K6	Mapk kinase 6, MAPKK6, MEK6, MKK6, MKK6BE, PRKMK6, Rac, RP23-162E10.1, SAPKK-3	mitogen-activated protein kinase kinase 6	Cytoplasm	kinase
Mapk	Map Kinase, NGF/EGF DEPENDENT KINASE		Cytoplasm	group
MAST1	9430008B02Rik, KIAA0973, SAST, SAST170	microtubule associated serine/threonine kinase 1	Cytoplasm	kinase
MAST2	Mast2 predicted, MAST205, MTSSK, RP23-276M23.5, RP4-533D7.1	microtubule associated serine/threonine kinase 2	Cytoplasm	kinase
MAST3	BC024265, LOC684053, mKIAA0561	microtubule associated serine/threonine kinase 3	Other	kinase
MC1R	CMM5, Melanocortin 1 Receptor, MSH-R, Mshra, SHEP2, Tob	melanocortin 1 receptor (alpha melanocyte stimulating hormone receptor)	Plasma Membrane	G-protein coupled receptor
MCRS1	C78274, ICP22BP, INO80Q, MCRS2, Microspherule protein 1, MSP58, P78	microspherule protein 1	Nucleus	other
MED12	ARC240, CAGH45, FGS1, HOPA, LOC683401, MED12S, Mopa, OHDOX, OKS, OPA containing, OPA-1, OPA-containing protein 1, RP23-440J15.3, TNRC11, TRAP230	mediator complex subunit 12	Nucleus	transcription regulator
Mek	Erk Kinase, MAP2K, MAPKK, MITOGEN-ASSOCIATED EXTRACELLULAR SIGNAL-REGULATED KINASE, MKK		Cytoplasm	group
MTOR	2610315D21Rik, AI327068, Flat, FRAP, FRAP1, FRAP2, FRB, RAFT1, RAPT1, RP23-423L9.1, RRAFT1	mechanistic target of rapamycin (serine/threonine kinase)	Nucleus	kinase
multiple inositol-polyphosphate phosphatase	1D-myo-inositol-hexakisphosphate 5-phosphohydrolase, 3.1.3.62, inositol (1,3,4,5)-tetrakisphosphate 3-phosphatase, inositol 1,3,4,5-tetrakisphosphate 3-phosphomonoesterase, inositol 1,3,4,5-tetrakisphosphate-5-phosphomonoesterase, inositol tetrakisphosphate phosphomonoesterase, inositol-1,3,4,5-tetrakisphosphate 3-phosphatase, MIPP		Other	group
MVP	2310009M24Rik, LRP, VAULT1	major vault protein	Nucleus	other
MYL2	Beta ml2v, CMH10, Crlc, MLC-2, MLC-2v, Mlv2v, MRLC, MRLC2, Mylc2, Mylpc, Myosin II light-chain, Myosin light chain 1, slow twitch/ ventricular, Myosin Regulatory Light Chain2 Ventricular Isoform, SKELETAL MUSCLE MYOSIN P-LIGHT CHAIN	myosin, light chain 2, regulatory, cardiac, slow	Cytoplasm	other
NCOA3	2010305B15RIK, ACTR, AIB-1, AIB1 delta3, AW321064, bHLHe42, CAGH16, CTG26, KAT13B, p/Cip, pCIP, RAC3, RP23-120P1.1, RP5-1049G16.3, SRC-1, SRC-3, TNRC14, TNRC16, TRAM-1	nuclear receptor coactivator 3	Nucleus	transcription regulator
NDFIP1	0610010M22Rik, MGC10924, N4WBP5, PSEC0192	Nedd4 family interacting protein 1	Cytoplasm	other
NDFIP2	0710001O20Rik, 2810436B12RIK, 9130207N19Rik, mKIAA1165, N4WBP5A	Nedd4 family interacting protein 2	Cytoplasm	other
NEDD4	AA959633, AL023035, AU019897, E430025J12Rik, mKIAA0093, NEDD4-1, NEDD4.1, NEDD4A, PIG53, RPF1	neural precursor cell expressed, developmentally down-regulated 4, E3 ubiquitin protein ligase	Cytoplasm	enzyme
NFKB1	EBP-1, KBF1, Nf kappa b DNA binding subunit, NF KAPPA B subunit P50, NF-kappa-B, NF-kappaB1, NF-kB, NF-κB1, NFKB subunit P105/P50, NFKB-p105, NFκB-p50, NFκB1 p105, NUCLEAR FACTOR KAPPA B DNA binding subunit, p105, p105 Nfkb, P50 nf kappa b, P50/P105	nuclear factor of kappa light polypeptide gene enhancer in B-cells 1	Nucleus	transcription regulator
NFKBIA	AI462015, IkappaB alpha, Ikb Kinase Alpha, IKBA, IKBM, IκBα, MAD-3, NF KAPPA beta alpha, NFKBI, RL/IF-1	nuclear factor of kappa light polypeptide gene enhancer in B-cells inhibitor, alpha	Cytoplasm	transcription regulator
NFKBIB	IKappaBbeta, IkB, IKB-beta, IKBB, IκB, TRIP9	nuclear factor of kappa light polypeptide gene enhancer in B-cells inhibitor, beta	Nucleus	transcription regulator
NOTCH1	9930111A19Rik, hN1, lin-12, Mis6, N1, NOTCH, RP23-306D20.12-001, TAN1	notch 1	Plasma Membrane	transcription regulator
NOTCH2	AGS2, AI853703, HJCYS, hN2, N2	notch 2	Plasma Membrane	transcription regulator
NR2E1	fierce, frc, Mtl1, Mtll, RP3-429G5.1, tailless, TLL, TLX, XTLL	nuclear receptor subfamily 2, group E, member 1	Nucleus	ligand-dependent nuclear receptor
P38 MAPK	P38, p38 MAP KINASE, P38 MITOGEN-ACTIVATED protein KINASE		Cytoplasm	group
p85 (pik3r)	p85, p85 (pik3r), P85 FROM PIK3R, p85 PI3K, p85 Pi3kinase, PI3K p85 subunit		Cytoplasm	group
PARK7	CAP1, CTA-215D11.1, DJ-1, RP23-272N19.5, SP22	parkinson protein 7	Nucleus	enzyme
Pdgfr			Plasma Membrane	group
PDGFRA	AI115593, APDGFR, BOS 6695, CD140A, PDGFACE, Pdgfar, PDGFR alpha, PDGFR- α, PDGFR-2	platelet-derived growth factor receptor, alpha polypeptide	Plasma Membrane	kinase
PDGFRB	AI528809, CD140B, IBGC4, IMF1, JTK12, PDGF-R-beta, PDGFR, PDGFR- β, PDGFR-1	platelet-derived growth factor receptor, beta polypeptide	Plasma Membrane	kinase
phosphatase	3.1.3.-, phosphoric monoester hydrolase, protein phosphatase		Other	group
phosphatidylinositol-3,4,5-trisphosphate 3-phosphatase	1-phosphatidyl-1D-myo-inositol-3,4,5-trisphosphate 3-phosphohydrolase, 3.1.3.67, phosphatidylinositol-3,4,5-trisphosphate 3-phosphohydrolase, PTEN, MMAC1		Other	group
phosphatidylinositol-3-phosphatase	1-phosphatidyl-1D-myo-inositol-3-phosphate 3-phosphohydrolase, 3-phosphatase activity, 3.1.3.64, D-myo-inositol-1,3-bisphosphate 3-phosphohydrolase, inositol 1,3-bisphosphate phosphatase, inositol-1,3-bisphosphate 3-phosphatase, inositol-polyphosphate 3-phosphatase, phosphatidyl-3-phosphate 3-phosphohydrolase		Other	group
PIK3CA	6330412C24RIK, BOS 1038, caPI3K, CLOVE, CWS5, MCAP, MCM, MCMTC, P110, p110-alpha, PI3K, PI3K alpha isoform, Pi3kca, PI3Kp110alpha	phosphatidylinositol-4,5-bisphosphate 3-kinase, catalytic subunit alpha	Cytoplasm	kinase
PIK3CB	1110001J02Rik, AI447572, P110BETA, Pi-3-Kinase, p110, Beta Subunit, PI3K, PI3KBETA, PIK3C1	phosphatidylinositol-4,5-bisphosphate 3-kinase, catalytic subunit beta	Cytoplasm	kinase
PIK3R1	AA414921, AGM7, BOS 19690, GRB1, p85, p85 subunit of PI3-kinase, p85-alpha, p85alpha regulatory adapter, PI3K, PI3KA, PIK31R1, pp85, REGULATORY PI3K subunit	phosphoinositide-3-kinase, regulatory subunit 1 (alpha)	Cytoplasm	kinase
PIK3R2	MPPH, p85, p85-BETA, P85B, PI3K p85β, Pi3kr2	phosphoinositide-3-kinase, regulatory subunit 2 (beta)	Cytoplasm	kinase
PINK1	1190006F07Rik, AU042772, AW557854, BRPK, mFLJ00387, PARK6	PTEN induced putative kinase 1	Cytoplasm	kinase
PKN2	6030436C20RIK, AI507382, PAK-2, PRK2, PRKCL2, PRO2042, RP5-905H16.1, Stk7	protein kinase N2	Cytoplasm	kinase
PLAGL1	AL713985.1, LOT1, RP3-468K18.1, ZAC, ZAC1	pleiomorphic adenoma gene-like 1	Nucleus	transcription regulator
PLCG1	AI894140, BOS 13285, CDED, NCKAP3, PI-PLCγ1, PIPLC gamma, PLC Gamma, PLC-II, PLC1, PLC148, PLCgamma1, PLCγ1, PPLCA, RP23-393F23.4, RP3-511B24.2	phospholipase C, gamma 1	Cytoplasm	enzyme
PPARG	CIMT1, GLM1, NR1C3, PPAR gamma 3, PPAR-gamma, Pparg1, PPARγ, PPFP	peroxisome proliferator-activated receptor gamma	Nucleus	ligand-dependent nuclear receptor
PPP1CA	dism2, PP-1A, Pp-1c, PP1alpha, PP1C alpha, PPP1A, Ppp1c, Protein Phosphatase 1, Ser/Thr Phosphatase Type1 alpha	protein phosphatase 1, catalytic subunit, alpha isozyme	Cytoplasm	phosphatase
PPP1R10	2610025H06Rik, CAT53, D17ERTD808E, DADB-129D20.4, FB19, p99, PNUTS, PP1R10, R111	protein phosphatase 1, regulatory subunit 10	Nucleus	other
PPP2R4	2610042B21Rik, C77440, N28142, PP2A, PP2A B, PP2A B', PR53, PTPA, RP11-247A12.4, RP23-399D3.1	protein phosphatase 2A activator, regulatory subunit 4	Cytoplasm	phosphatase
PPP3CA	2900074D19Rik, AI841391, AW413465, Calcineurin, Calcineurin A Alpha, CALN, CALNA, CALNA1, CCN1, CN, CnA, CNA1, Pp2b Subunit A, PP2B-A alpha, PPP2B, PPP3CA alpha isoform	protein phosphatase 3, catalytic subunit, alpha isozyme	Cytoplasm	phosphatase
PRDX1	ENHANCER, Enhancer protein, Hbp23, MSP23, NKEF-A, OSF-3, PAG, PAGA, PAGB, PEROXIREDOXIN 1, PEROXYREDOXIN 1, Prdx1l1, PrdxI, PRX1, PRXI, RP11-291L19.4, RP23-177C18.2, TDPX2, TDX2, TPxA	peroxiredoxin 1	Cytoplasm	enzyme
PREX2	6230420N16RIK, AI316880, AI553603, C030045D06RIK, D430013K02, DEP.2, DEPDC2, FLJ12987	phosphatidylinositol-3,4,5-trisphosphate-dependent Rac exchange factor 2	Cytoplasm	other
PSMA1	20S PROTEASOME alpha 1 subunit, alpha-type, C2, HC2, Macropain subunit C2, NU, PROS30, PROTEASOME COMPONENT C2, Proteasome nu chain	proteasome (prosome, macropain) subunit, alpha type, 1	Cytoplasm	peptidase
PTEN	10q23del, 2310035O07RIK, A130070J02Rik, AI463227, B430203M17RIK, BZS, CWS1, DEC, GLM2, MHAM, MMAC1, Mmac, MUTATED IN MULTIPLE ADVANCED CANCERS, mutated in multiple advanced cancers 1, PTEN1, TEP1	phosphatase and tensin homolog	Cytoplasm	phosphatase
PTK2	BOS 13717, FADK, FAK, FAK related non-kinase, FAK1, FRNK, mKIAA4203, p125FAK, pp125FAK, PPP1R71, TYROSINE KINASE 2	protein tyrosine kinase 2	Cytoplasm	kinase
PTK2B	CADTK, CAKB, CAKbeta, E430023O05Rik, FADK2, FAK2, FRNK, PKB, PTK, Ptk2 protein tyrosine kinase 2 beta, PYK2, RAFTK	protein tyrosine kinase 2 beta	Cytoplasm	kinase
PTPase	3.1.3.48, phosphoprotein phosphatase (phosphotyrosine), phosphotyrosine histone phosphatase, phosphotyrosine phosphatase, phosphotyrosine protein phosphatase, phosphotyrosylprotein phosphatase, PPT-phosphatase, protein phosphotyrosine phosphatase, protein TYROSINE PHOSPHATASE, protein TYROSINE PHOSPHATASES, protein-tyrosine-phoshatase, protein-tyrosine-phosphate phosphohydrolase, PTP, PTP-phospha…		Cytoplasm	group
PTPN14	C130080N23RIK, OTTMUSG00000022087, PEZ, PTP36, PTPD2, RP11-176D17.1	protein tyrosine phosphatase, non-receptor type 14	Cytoplasm	phosphatase
PTPN6	HCP, HCPH, HPTP1C, me, motheaten, PTP-1C, Ptph6, SH-PTP1, SHP-1, SHP-1L, Sr Homology Protein 1 Phosphatase	protein tyrosine phosphatase, non-receptor type 6	Cytoplasm	phosphatase
PXN	AW108311, AW123232, FLJ23042, hCG 1778014, PAX, PAXILLIN	paxillin	Cytoplasm	other
QRFPR	AQ27, GPR103, SP9155	pyroglutamylated RFamide peptide receptor	Plasma Membrane	G-protein coupled receptor
RAB11B	A730055L17RIK, H-YPT3, YPT3	RAB11B, member RAS oncogene family	Cytoplasm	enzyme
RAD51	AV304093, BRCC5, HRAD51, HsRad51, HsT16930, MRMV2, RAD51A, RECA, RECA-LIKE, RGD1563603, RP23-15I21.4	RAD51 recombinase	Nucleus	enzyme
RB1	OSRC, p105, p105-Rb, p110 RB, pp110, pRb, RB, RB-ASSOCIATED, RP11-174I10.1	retinoblastoma 1	Nucleus	transcription regulator
RBFOX2	2810460A15Rik, AA407676, AI118529, dJ106I20.3, FBM2, FOX2, Fxh, HNRBP2, HRNBP2, RBM9, Rbm9 (predicted), RP1-41P2.9, RTA	RNA binding protein, fox-1 homolog (C. elegans) 2	Nucleus	transcription regulator
ROCK1	1110055K06Rik, Ac2-154, BOS 11805, LOC100129157, p160 ROCK-1, P160ROCK, ROCK, ROCK-I, ROK, Rok Beta	Rho-associated, coiled-coil containing protein kinase 1	Cytoplasm	kinase
RPL14	3100001N19RIK, 60S ribosomal protein L14, AA407502, AL022816, CAG-ISL-7, CTG-B33, hRL14, L14, RL14	ribosomal protein L14	Cytoplasm	other
Rps27a	0610006J14Rik, LOC100363345, RP23-92B18.5, Uba52, Ubb, Ubc	ribosomal protein S27A	Cytoplasm	other
RPS6KB1	2610318I15RIK, 4732464A07RIK, AA959758, AI256796, AI314060, P70, P70 S6k1, p70 S6KA, p70(S6K)-alpha, p70-alpha, p70-S6K, p70/85s6k, p70S6 kinase, pp70 s6 kinase, PS6K, RP23-467J12.2, S6K, S6K-beta-1, S6K1, STK14A	ribosomal protein S6 kinase, 70kDa, polypeptide 1	Cytoplasm	kinase
RPS6KB2	KLS, P54, p70 S6 kinase beta, p70(S6K)-beta, P70-beta, P70-beta-1, P70-beta-2, p70S6Kb, S6K-beta, S6K-beta2, S6K2, SRK, STK14B	ribosomal protein S6 kinase, 70kDa, polypeptide 2	Cytoplasm	kinase
S100A4	18A2, 42A, CAPL, FSP1, metastasin, MTS1, P9KA, PEL98, pk9a, Placental Calcium-Binding, RNP9KA	S100 calcium binding protein A4	Cytoplasm	other
S100A7	PSOR1, psoriasin 1, S100A7c	S100 calcium binding protein A7	Cytoplasm	other
S100A8	60B8AG, AI323541, B8Ag, CAGA, calgranulin A, CALPROTECTIN, CFAG, CGLA, CP-10, CYSTIC FIBROSIS ANTIGEN, L1Ag, MA387, MIF, MIGRATION INHIBITORY FACTOR RELATED protein 8, MRP8, NIF, P8, PM-2K	S100 calcium binding protein A8	Cytoplasm	other
S100A9	60B8AG, AW546964, BEE22, CAGB, calgranulin B, CFAG, CGLB, GAGB, L1AG, Leukocyte l1 complex heavy chain, LIAG, MAC387, MIF, MIGRATION INHIBITORY FACTOR RELATED protein 14, MRP14, NIF, P14	S100 calcium binding protein A9	Cytoplasm	other
S1PR2	1100001A16Rik, AGR16, EDG-5, Gpcr13, GPCR18, H218, LPB2, S1P2, snGPCR18	sphingosine-1-phosphate receptor 2	Plasma Membrane	G-protein coupled receptor
SHARPIN	0610041B22RIK, AW121341, Conneck1, cpdm, DKFZP434N1923, PSEC0216, RBCKL1, SIPL1	SHANK-associated RH domain interactor	Plasma Membrane	other
SHC1	p52SHC, p66, p66SHC, RP11-307C12.1, SHC, Shc (46 kDa isoform), SHC P66 isoform, SHCA	SHC (Src homology 2 domain containing) transforming protein 1	Cytoplasm	kinase
SLC9A3R1	EBP-50, NHE-RF, NHERF-1, NPHLOP2, RP23-342L24.4	solute carrier family 9, subfamily A (NHE3, cation proton antiporter 3), member 3 regulator 1	Plasma Membrane	other
SLC9A3R2	0610011L07Rik, 1200011K07Rik, 2010007A20Rik, E3KARP, NHE3RF2, Nherf, NHERF-2, Nherf1, OCTS2, SIP-1, Sryip1, TKA-1	solute carrier family 9, subfamily A (NHE3, cation proton antiporter 3), member 3 regulator 2	Plasma Membrane	transporter
SMAD2	7120426M23RIK, hMAD-2, hSMAD2, JV18, JV18-1, MADH2, MADR2, mMad2	SMAD family member 2	Nucleus	transcription regulator
SMAD3	AU022421, DKFZP586N0721, hMAD-3, HSPC193, HsT17436, JV15-2, LDS1C, LDS3, MAD3, MADH3, RP23-63E8.1	SMAD family member 3	Nucleus	transcription regulator
SMAD4	AW743858, D18Wsu70e, DPC4, JIP, MADH4, MYHRS, Smaug1	SMAD family member 4	Nucleus	transcription regulator
SMTN	smsmo	smoothelin	Extracellular Space	other
SMURF2	2810411E22RIK, AI558114, AI649275, RGD1310067, RP23-170A23.3	SMAD specific E3 ubiquitin protein ligase 2	Cytoplasm	enzyme
SNAI1	AI194338, dJ710H13.1, RP23-118A2.5, SLUGH2, SNA, Sna1, SNAH, SNAIL, SNAIL1	snail family zinc finger 1	Nucleus	transcription regulator
SRC	ASV, AW259666, BS27, c-SRC, p60-Src, PP60, Pp60/c-Src, pp60c-src, RP23-169M4.1, RP5-823N20.1, SRC1, TVHUSC	v-src avian sarcoma (Schmidt-Ruppin A-2) viral oncogene homolog	Cytoplasm	kinase
STAT5A	AA959963, BOS 19069, MGF, pp95, RP23-279L23.4, STAT5, STAT5 alpha, STAT5A/MGF, STATA5	signal transducer and activator of transcription 5A	Nucleus	transcription regulator
STK11	AA408040, hLKB1, LKB1, LKB1-L, mLKB1, Par-4, PJS, R75140	serine/threonine kinase 11	Cytoplasm	kinase
STUB1	0610033N24Rik, 2210017D18Rik, 2310040B03RIK, AW046544, CHIP, E3 U box, HSPABP2, LA16c-313D11.6, NY-CO-7, SDCCAG7, Stip1 homology and u-box containing protein 1, UBOX1	STIP1 homology and U-box containing protein 1, E3 ubiquitin protein ligase	Cytoplasm	enzyme
SUMO3	2810014B19Rik, AA409334, AW121497, AW536077, D10Ertd345e, SMT3A, Smt3B, SMT3H1	small ubiquitin-like modifier 3	Nucleus	other
SUZ12	2610028O16Rik, AI195385, AU016842, AW536442, CHET9, D11ERTD530E, JJAZ1, mKIAA0160, RP23-253E9.4	SUZ12 polycomb repressive complex 2 subunit	Nucleus	enzyme
TCEB3C (includes others)	EloA3, HsT828, HsT829, LOC101060468, TCEB3CL, TCEB3CL2, TCEB3L2	transcription elongation factor B polypeptide 3C (elongin A3)	Nucleus	other
TP63	AI462811, AIS, B(p51A), B(p51B), Delta N p63, Delta N p63 Alpha, EEC3, KET, LMS, NBP, OFC8, p51, P51/P63, p53CP, P63, p63 alpha isoform, p63 gamma isoform, p73H, P73l, RHS, SHFM4, TAp63, TP53CP, TP53L, TP73L, Trp53rp1, Trp63, TUMOR protein 63 KDA with STRONG HOMOLOGY TO P53	tumor protein p63	Nucleus	transcription regulator
TP73	P73, p73RhoGAP, RP23-254N4.10-001, Trp73	tumor protein p73	Nucleus	transcription regulator
TTBK2	2610507N02RIK, AI326283, B930008N24Rik, KIAA0847, mKIAA0847, RP23-337M17.3, SCA11, TTBK, Ttbk1, TTK	tau tubulin kinase 2	Other	kinase
TXN	ADF, AW550880, BOS 9316, EOSINOPHIL CYTOTOXICITY FACTOR, RP11-427L11.1, RP23-332H16.1, TRDX, TRX, TRX1, Txn1	thioredoxin	Cytoplasm	enzyme
UBE2	E2, UBC2, UBIQUITIN CONJUGATING ENZYME E2, UCE2		Cytoplasm	group
UBE2I	5830467E05Rik, C358B7.1, F830028O17RIK, LA16c-358B7.1, P18, SUMO E2, UBC9, UbcE2A, Ubce2i, Ubce9	ubiquitin-conjugating enzyme E2I	Nucleus	enzyme
UBE2L3	C79827, E2-F1, L-UBC, Ubce7, UBCH7, UbcM4	ubiquitin-conjugating enzyme E2L 3	Nucleus	enzyme
UHRF2	2310065A22Rik, AI426270, AW214556, D130071B19Rik, DKFZp434B0920, NIRF, RNF107, RP11-472F14.2, URF2	ubiquitin-like with PHD and ring finger domains 2, E3 ubiquitin protein ligase	Nucleus	enzyme
UTP14A	2700066J21RIK, dJ537K23.3, HIP16, JsdX, mKIAA0266, NY-CO-16, RP23-345N9.1, RP4-537K23.16-001, SDCCAG16, T25628	UTP14, U3 small nucleolar ribonucleoprotein, homolog A (yeast)	Nucleus	other
VIM	BOS 12844, CTRCT30, PAL-E, RP11-124N14.1, RP23-185P20.1, Vimentin	vimentin	Cytoplasm	other
WNT4	RP1-224A6.7, RP23-246F18.1, SERKAL	wingless-type MMTV integration site family, member 4	Extracellular Space	cytokine
WWP1	8030445B08Rik, AIP5, hSDRP1, SDRP1, Tiul1	WW domain containing E3 ubiquitin protein ligase 1	Cytoplasm	enzyme
WWP2	1300010O06Rik, AA690238, AIP2, AW554328, WWp2-like	WW domain containing E3 ubiquitin protein ligase 2	Cytoplasm	enzyme
XIAP	1110015C02RIK, Aipa, API3, APOPTOSIS INHIBITOR3, BIRC4, hIAP-3, IAP-3, ILP-1, MIHA, mXIAP, riap3, RP1-315G1.5, RP23-207E14.3, Xiap-4, XLP2	X-linked inhibitor of apoptosis	Cytoplasm	enzyme
YKT6	0610042I15Rik, 1810013M05Rik, AW105923, RP23-340E18.4	YKT6 v-SNARE homolog (S. cerevisiae)	Cytoplasm	enzyme
ZEB2	9130203F04RIK, D130016B08RIK, HRIHFB2411, HSPC082, LOC100128821, mKIAA0569, RP23-457H10.1, Sip, SIP-1, SMADIP1, ZFHX1B, Zfx1b, Zfxh1b	zinc finger E-box binding homeobox 2	Nucleus	transcription regulator
ZNF787	2210018M03Rik, RGD1310536, TIP20, Zfp787	zinc finger protein 787	Other	other
