# Supplementary material for: A caveolin-dependent and PI3K/AKT-independent role of PTEN in β-catenin transcriptional activity
Source: Nat Commun. 2015 Aug 26;6:8093. doi: 10.1038/ncomms9093 (PMC4560817; doi:10.1038/ncomms9093)
Supplement: Supplementary Data 3 — Common list for PTEN and CTNNB1 [file ncomms9093-s4.xlsx]

## Sheet: C - in common
Supplementary Data 3: Common list for PTEN and CTNNB1
Symbol	Entrez Gene Name	Location	Type(s)
ACTB	actin, beta	Cytoplasm	other
AKT1	v-akt murine thymoma viral oncogene homolog 1	Cytoplasm	kinase
ATF2	activating transcription factor 2	Nucleus	transcription regulator
BBC3	BCL2 binding component 3	Cytoplasm	other
CASP3	caspase 3, apoptosis-related cysteine peptidase	Cytoplasm	peptidase
CASP8	caspase 8, apoptosis-related cysteine peptidase	Nucleus	peptidase
CAV1	caveolin 1, caveolae protein, 22kDa	Plasma Membrane	transmembrane receptor
CBL	Cbl proto-oncogene, E3 ubiquitin protein ligase	Nucleus	transcription regulator
CCNE2	cyclin E2	Nucleus	other
CDC27	cell division cycle 27	Nucleus	other
CDKN2A	cyclin-dependent kinase inhibitor 2A	Nucleus	transcription regulator
CDX2	caudal type homeobox 2	Nucleus	transcription regulator
CREB1	cAMP responsive element binding protein 1	Nucleus	transcription regulator
CREBBP	CREB binding protein	Nucleus	transcription regulator
CSNK2A1	casein kinase 2, alpha 1 polypeptide	Cytoplasm	kinase
CSNK2A2	casein kinase 2, alpha prime polypeptide	Cytoplasm	kinase
DDB1	damage-specific DNA binding protein 1, 127kDa	Nucleus	other
DLG1	discs, large homolog 1 (Drosophila)	Plasma Membrane	kinase
EGR1	early growth response 1	Nucleus	transcription regulator
ERBB2	v-erb-b2 avian erythroblastic leukemia viral oncogene homolog 2	Plasma Membrane	kinase
EZH2	enhancer of zeste homolog 2 (Drosophila)	Nucleus	transcription regulator
GLTSCR2	glioma tumor suppressor candidate region gene 2	Cytoplasm	other
GRIN1	glutamate receptor, ionotropic, N-methyl D-aspartate 1	Plasma Membrane	ion channel
GSK3B	glycogen synthase kinase 3 beta	Nucleus	kinase
HDAC3	histone deacetylase 3	Nucleus	transcription regulator
HDAC5	histone deacetylase 5	Nucleus	transcription regulator
HDAC7	histone deacetylase 7	Nucleus	transcription regulator
HIF1A	hypoxia inducible factor 1, alpha subunit (basic helix-loop-helix transcription factor)	Nucleus	transcription regulator
KAT2B	K(lysine) acetyltransferase 2B	Nucleus	transcription regulator
LCK	lymphocyte-specific protein tyrosine kinase	Cytoplasm	kinase
LIMA1	LIM domain and actin binding 1	Cytoplasm	other
MAGI2	membrane associated guanylate kinase, WW and PDZ domain containing 2	Plasma Membrane	kinase
NCOA3	nuclear receptor coactivator 3	Nucleus	transcription regulator
NFKB1	nuclear factor of kappa light polypeptide gene enhancer in B-cells 1	Nucleus	transcription regulator
NFKBIA	nuclear factor of kappa light polypeptide gene enhancer in B-cells inhibitor, alpha	Cytoplasm	transcription regulator
NOTCH1	notch 1	Plasma Membrane	transcription regulator
PDGFRB	platelet-derived growth factor receptor, beta polypeptide	Plasma Membrane	kinase
PDGFRB	platelet-derived growth factor receptor, beta polypeptide	Plasma Membrane	kinase
PIK3CA	phosphatidylinositol-4,5-bisphosphate 3-kinase, catalytic subunit alpha	Cytoplasm	kinase
PIK3R1	phosphoinositide-3-kinase, regulatory subunit 1 (alpha)	Cytoplasm	kinase
PKN2	protein kinase N2	Cytoplasm	kinase
PPARG	peroxisome proliferator-activated receptor gamma	Nucleus	ligand-dependent nuclear receptor
PPP3CA	protein phosphatase 3, catalytic subunit, alpha isozyme	Cytoplasm	phosphatase
PTEN	phosphatase and tensin homolog	Cytoplasm	phosphatase
PTPN14	protein tyrosine phosphatase, non-receptor type 14	Cytoplasm	phosphatase
PTPN6	protein tyrosine phosphatase, non-receptor type 6	Cytoplasm	phosphatase
PXN	paxillin	Cytoplasm	other
S100A4	S100 calcium binding protein A4	Cytoplasm	other
S100A8	S100 calcium binding protein A8	Cytoplasm	other
SLC9A3R1	solute carrier family 9, subfamily A (NHE3, cation proton antiporter 3), member 3 regulator 1	Plasma Membrane	other
SLC9A3R2	solute carrier family 9, subfamily A (NHE3, cation proton antiporter 3), member 3 regulator 2	Plasma Membrane	transporter
SMAD2	SMAD family member 2	Nucleus	transcription regulator
SMAD3	SMAD family member 3	Nucleus	transcription regulator
SMAD4	SMAD family member 4	Nucleus	transcription regulator
SNAI1	snail family zinc finger 1	Nucleus	transcription regulator
SRC	v-src avian sarcoma (Schmidt-Ruppin A-2) viral oncogene homolog	Cytoplasm	kinase
SUZ12	SUZ12 polycomb repressive complex 2 subunit	Nucleus	enzyme
TP63	tumor protein p63	Nucleus	transcription regulator
UHRF2	ubiquitin-like with PHD and ring finger domains 2, E3 ubiquitin protein ligase	Nucleus	enzyme
