# Supplementary material for: A caveolin-dependent and PI3K/AKT-independent role of PTEN in β-catenin transcriptional activity
Source: Nat Commun. 2015 Aug 26;6:8093. doi: 10.1038/ncomms9093 (PMC4560817; doi:10.1038/ncomms9093)
Supplement: Supplementary Data 4 — miRnome of murine NRAS and NRAS-ΔPTEN tumors [file ncomms9093-s5.xlsx]

## Sheet: Sheet1
Supplementaty Data 4: miRnome of murine NRAS and NRAS-ΔPTEN tumors
	NEW5 NRAS	MEL8 NRAS	MEL17 pten	MEL18 pten
miRNA	Int	Int	Int	Int
mmu-let-7a	24928.1	21008.5	25549.8	39098.1
mmu-let-7a*	42.3969	56.1442	56.5362	72.5206
mmu-let-7b	15837.1	14316.8	20446.8	24395.3
mmu-let-7b*	13.6286	14.8884	14.3555	49.2
mmu-let-7c	22573.5	17042.9	26090	32803.8
mmu-let-7c-1*	20.4308	23.2638	27.2231	53.6703
mmu-let-7d	8181.98	5989.03	7186.87	9814.14
mmu-let-7d*	32.146	30.3314	33.0484	82.8257
mmu-let-7e	3172.2	2743.3	2962.32	6789.17
mmu-let-7f	26535.5	20209	22341	35190.7
mmu-let-7f*	12.6511	13.5446	12.8582	32.493
mmu-let-7g	6785.61	4931.77	8011.97	11118.2
mmu-let-7g*	13.6005	15.2171	15.9024	24.0393
mmu-let-7i	7759.98	9145.9	10240.3	13263.3
mmu-let-7i*	12.4652	13.344	14.0183	19.4514
mmu-miR-1	4574.15	1226.53	12.1817	16.538
mmu-miR-100	371.25	854.995	1225.53	1807.48
mmu-miR-101a	675.616	308.291	498.712	876.468
mmu-miR-101a*	13.8988	15.4514	12.1507	9.69485
mmu-miR-101b	217.069	170.314	184.37	233.915
mmu-miR-103	1853.27	1643.69	2722.76	3042.95
mmu-miR-105	11.046	12.6866	11.7931	19.6546
mmu-miR-106a	75.1689	99.0901	66.0974	102.845
mmu-miR-106b	721.891	1708.37	1437.82	2008.02
mmu-miR-106b*	29.447	46.3338	30.5388	38.2803
mmu-miR-107	2309.66	1910.23	3473.49	4481.88
mmu-miR-10a	216.993	2330.27	224.71	4474.33
mmu-miR-10a*	21.1889	47.3249	18.6066	38.6681
mmu-miR-10b	401.387	1254.89	326.054	1206.4
mmu-miR-10b*	18.0053	30.2637	13.7111	8.9984
mmu-miR-122	13.8287	15.6617	12.525	11.8812
mmu-miR-1224	3391.92	4548.3	16344	2940.46
mmu-miR-124	23.376	15.3857	13.1736	7.18682
mmu-miR-124*	12.757	13.0127	13.3597	12.2724
mmu-miR-125a-3p	126.893	189.893	198.523	83.7419
mmu-miR-125a-5p	979.994	1712.72	1109.57	1894.35
mmu-miR-125b*	15.7444	21.3056	14.3473	16.3962
mmu-miR-125b-3p	13.1113	14.8039	19.0899	5.77376
mmu-miR-125b-5p	12468	35065	19425.1	29805.5
mmu-miR-126-3p	1262.08	4592.6	2565.15	2924.82
mmu-miR-126-5p	96.7783	264.498	116.8	105.89
mmu-miR-127	35.5103	412.183	16.7545	59.5884
mmu-miR-127*	12.6061	14.2464	12.0442	7.99526
mmu-miR-128	368.135	88.0352	198.039	132.624
mmu-miR-129-3p	535.179	30.0132	12.2525	37.9212
mmu-miR-129-5p	101.512	21.6316	20.9475	20.8796
mmu-miR-130a	1306.48	1935.49	3041.47	3023.6
mmu-miR-130b	574.469	106.956	353.278	214.786
mmu-miR-130b*	106.534	20.0875	24.6608	46.603
mmu-miR-132	32.6278	1235.09	205.11	38.0164
mmu-miR-133a	1243.78	398.838	13.4969	22.2572
mmu-miR-133a*	64.0148	27.1029	10.6183	3.77222
mmu-miR-133b	2095.32	716.887	13.4041	25.5498
mmu-miR-134	34.2996	80.1413	117.912	25.8903
mmu-miR-135a	12.0701	77.5585	11.6359	21.5147
mmu-miR-135a*	78.691	137.166	186.149	191.6
mmu-miR-135b	10.9989	16.2275	11.4124	21.9146
mmu-miR-136	15.3667	102.227	14.6126	31.6661
mmu-miR-136*	11.9332	26.5211	11.7115	12.4733
mmu-miR-137	10.8974	12.6108	10.674	3.90678
mmu-miR-138	820.128	30.6609	56.0192	25.4654
mmu-miR-138*	125.282	28.0141	29.7937	20.7093
mmu-miR-139-3p	100.601	283.763	683.866	99.4179
mmu-miR-139-5p	70.5053	194.306	115.164	104.35
mmu-miR-140	352.443	1016.5	722.912	845.626
mmu-miR-140*	439.56	1474	708.989	742.633
mmu-miR-141	27.3733	64.7271	17.4555	26.7112
mmu-miR-141*	12.1858	15.4194	12.1387	11.1971
mmu-miR-142-3p	411.254	2534.54	1037.07	396.578
mmu-miR-142-5p	74.1534	313.647	132.192	54.5131
mmu-miR-143	200.808	368.978	452.84	529.804
mmu-miR-144	101.708	14.1355	572.104	31.9323
mmu-miR-145	44.2672	69.9676	41.1434	47.1991
mmu-miR-145*	11.9692	13.1424	12.6245	17.5419
mmu-miR-146a	3609.78	3169.3	278.64	407.19
mmu-miR-146b	159.634	356.032	50.6321	162.814
mmu-miR-146b*	11.6132	12.6993	11.5104	7.43196
mmu-miR-147	11.1948	11.5028	11.734	6.75169
mmu-miR-148a	123.142	620.365	120.501	111.567
mmu-miR-148a*	11.3308	16.5196	11.5677	12.5198
mmu-miR-148b	275.257	159.163	282.076	222.178
mmu-miR-149	767.607	177.469	487.713	992.822
mmu-miR-150	62.2747	163.504	22.9843	38.1886
mmu-miR-150*	23.7208	32.9962	21.6225	12.3145
mmu-miR-151-3p	19.168	21.7858	18.2091	16.0811
mmu-miR-151-5p	1207.56	935.662	929.114	1284.02
mmu-miR-152	439.585	887.14	471.257	413.871
mmu-miR-153	54.111	64.3521	10.5159	3.94447
mmu-miR-154	13.6325	64.5205	11.7784	39.5894
mmu-miR-154*	11.195	51.8621	11.6204	17.8577
mmu-miR-155	134.732	298.106	111.964	111.503
mmu-miR-15a	2910.05	5602.21	6208.91	6426.4
mmu-miR-15a*	12.5445	14.8566	12.765	17.1349
mmu-miR-15b	4821.83	6355.11	7469.85	8677.76
mmu-miR-15b*	41.0402	46.8759	38.1255	46.6043
mmu-miR-16	6253.72	8582.8	9970.57	10660.6
mmu-miR-16*	15.2077	19.8691	12.0606	11.443
mmu-miR-17	82.4967	111.094	73.1119	115.808
mmu-miR-17*	82.9292	123.049	81.0832	171.781
mmu-miR-181a	941.286	473.294	608.757	2229.47
mmu-miR-181a-1*	62.188	49.5747	85.2054	189.859
mmu-miR-181a-2*	10.9932	11.3729	12.877	31.5694
mmu-miR-181b	445.828	267.149	347.902	902.907
mmu-miR-181c	112.598	174.529	209.389	451.502
mmu-miR-181d	73.2961	269.767	185.793	345.953
mmu-miR-182	20.19	37.3922	11.9118	20.1337
mmu-miR-183	22.7239	43.2645	11.8386	18.6181
mmu-miR-183*	14.0512	17.1526	16.0087	9.23393
mmu-miR-184	24.0808	44.5666	17.1527	11.3984
mmu-miR-185	256.322	204.394	261.067	457.468
mmu-miR-186	170.292	88.054	126.653	121.04
mmu-miR-186*	20.3772	21.1093	28.0302	22.5445
mmu-miR-187	11.8391	12.9117	12.7316	1.93378
mmu-miR-188-3p	23.1749	20.268	16.2471	12.59
mmu-miR-188-5p	142.365	201.016	815.487	188.378
mmu-miR-18a	52.2858	155.489	109.888	92.9243
mmu-miR-18a*	14.744	19.2174	15.4889	36.6063
mmu-miR-18b	11.282	12.9868	11.0597	8.89665
mmu-miR-190	12.3098	13.518	13.2649	9.0903
mmu-miR-190b	18.6922	14.2809	10.8433	9.72551
mmu-miR-191	27.879	31.4882	21.2982	16.8915
mmu-miR-191*	21.9127	23.8409	24.9138	47.8025
mmu-miR-192	96.7478	49.6747	113.95	139.021
mmu-miR-193	26.6054	366.508	53.7006	52.7639
mmu-miR-193*	17.9	46.5441	14.7394	7.53506
mmu-miR-193b	393.36	522.388	135.318	766.338
mmu-miR-194	86.8233	35.9437	82.6759	104.269
mmu-miR-195	655.888	1040.75	5926.37	9625.3
mmu-miR-196a	91.9189	1037.69	23.3282	372.79
mmu-miR-196a*	11.6462	12.6478	11.7237	11.0523
mmu-miR-196b	39.6853	673.997	18.7736	69.4717
mmu-miR-197	25.5764	34.1683	24.326	58.1384
mmu-miR-199a-3p	1318.63	17659.4	1475.88	1201.32
mmu-miR-199a-5p	298.282	5449.64	374.828	291.681
mmu-miR-199b*	397.688	5805.27	460.016	400.381
mmu-miR-19a	62.5262	144.73	129.6	129.62
mmu-miR-19a*	10.826	10.9574	11.3031	7.91594
mmu-miR-19b	742.03	1356.33	955.406	1725.36
mmu-miR-200a	48.4355	84.0991	12.2001	49.1577
mmu-miR-200a*	19.4273	31.4956	14.0823	12.12
mmu-miR-200b	79.1061	160.596	13.9971	79.5582
mmu-miR-200b*	18.4544	25.3179	15.5337	10.7506
mmu-miR-200c	76.597	185.363	26.6465	74.1322
mmu-miR-200c*	12.3627	12.3226	12.5988	14.3949
mmu-miR-201	19.6168	13.1868	12.612	64.8747
mmu-miR-202-3p	253.189	515.116	464.869	392.14
mmu-miR-202-5p	11.076	10.5205	11.6826	15.3066
mmu-miR-203	536.559	1344.7	13.6	466.82
mmu-miR-203*	18.256	28.7599	11.14	18.7951
mmu-miR-204	166.224	19.5823	2035.69	774.51
mmu-miR-205	472.187	1479.11	13.52	377.485
mmu-miR-206	46.0717	168.879	14.6611	11.4301
mmu-miR-207	24.6771	25.9298	12.4487	24.9546
mmu-miR-208a	9.97731	10.0678	10.7383	3.014
mmu-miR-208b	42.0638	39.1792	11.7252	1.50753
mmu-miR-20a	582.419	907.41	637.672	1137.69
mmu-miR-20a*	21.8894	20.6346	21.6484	39.5326
mmu-miR-20b	325.639	537.962	371.533	670.832
mmu-miR-20b*	11.1327	12.1834	10.419	9.26603
mmu-miR-21	14216.2	128520	12746.5	13063.6
mmu-miR-21*	15.2246	73.6163	17.9323	15.4241
mmu-miR-210	414.088	104.921	1813.92	216.032
mmu-miR-211	6370.54	68.24	5353.32	2210.98
mmu-miR-212	103.864	305.013	96.7199	55.3797
mmu-miR-214	197.92	4491.28	313.721	175.794
mmu-miR-214*	15.1132	174.05	17.083	14.0364
mmu-miR-215	14.8626	16.5101	12.5183	14.3533
mmu-miR-216a	11.3954	15.8051	12.0138	9.48779
mmu-miR-216b	11.2471	18.808	12.5462	4.80687
mmu-miR-217	13.3936	18.7637	12.0838	8.55998
mmu-miR-218	72.3265	343.851	35.3587	36.6149
mmu-miR-218-1*	13.1627	15.3392	12.255	19.249
mmu-miR-218-2*	12.9846	13.4268	12.7009	3.81975
mmu-miR-219	21.5357	21.3179	26.4152	22.5309
mmu-miR-22	6203.23	9190.44	15026.4	10177.9
mmu-miR-22*	133.748	192.381	257.623	148.049
mmu-miR-220	10.8291	9.49886	11.1769	1.88802
mmu-miR-221	198.266	1301.54	144.764	309.055
mmu-miR-222	76.4355	454.582	40.8696	53.1257
mmu-miR-223	1203.84	7160.06	3643.78	785.195
mmu-miR-224	103.95	192.29	100.875	84.5359
mmu-miR-23a	22314.4	13353.5	23417	36897.2
mmu-miR-23b	11877.5	5171.39	16948.3	22448.5
mmu-miR-24	12970.9	6775.28	17815.8	21594.4
mmu-miR-24-1*	111.079	65.1359	328.647	263.211
mmu-miR-24-2*	335.458	206.869	549.02	595.572
mmu-miR-25	1089.18	3038.62	1454.95	2396.21
mmu-miR-26a	10909.2	6935.28	9640.12	15307.6
mmu-miR-26b	3993.38	2967.49	3757.93	6781.32
mmu-miR-26b*	17.5501	18.1876	17.5472	32.9332
mmu-miR-27a	6249.96	5683.27	11527.3	13499.5
mmu-miR-27a*	12.2152	14.4227	14.2405	9.8418
mmu-miR-27b	3841.8	2273.67	7684.06	8094.5
mmu-miR-27b*	19.217	17.3789	19.8325	13.1554
mmu-miR-28	147.293	280.507	212.926	339.701
mmu-miR-28*	24.8845	46.007	25.4031	23.8443
mmu-miR-290-3p	13.1316	13.5085	13.1479	29.529
mmu-miR-290-5p	101.846	107.366	113.287	86.8106
mmu-miR-291a-3p	11.0258	11.0421	11.1843	19.9208
mmu-miR-291a-5p	14.3208	17.0551	32.5425	10.2463
mmu-miR-291b-3p	10.8911	11.056	11.4888	18.9684
mmu-miR-291b-5p	17.8132	23.8854	19.7243	15.3592
mmu-miR-292-3p	12.2417	12.9719	12.4866	19.848
mmu-miR-292-5p	23.3032	28.8518	38.4884	34.4382
mmu-miR-293	10.4875	11.2814	11.6761	14.3367
mmu-miR-293*	10.578	10.6987	11.2457	9.90632
mmu-miR-294	12.0185	12.6679	12.1307	51.5599
mmu-miR-294*	14.1757	17.6324	54.5749	13.3948
mmu-miR-295	10.7246	10.8674	11.3595	16.5262
mmu-miR-295*	20.0573	29.4297	16.1861	16.2624
mmu-miR-296-3p	12.3754	13.5817	12.9155	7.55937
mmu-miR-296-5p	19.0723	42.558	38.0604	39.7203
mmu-miR-297a*	14.3893	27.1641	11.7172	20.8805
mmu-miR-297b-5p	11.6481	11.5128	11.3901	6.38663
mmu-miR-297c	11.8748	16.5299	11.7972	8.04097
mmu-miR-298	13.082	13.3	12.9189	28.4706
mmu-miR-299	11.4906	18.6088	11.3456	3.72593
mmu-miR-299*	17.274	279.121	14.2769	60.4835
mmu-miR-29a	17954.8	11261.2	8956.12	80278.6
mmu-miR-29a*	75.133	45.2899	24.0871	132.396
mmu-miR-29b	6029.2	3553.32	3096.07	23488.7
mmu-miR-29b*	118.992	132.172	96.5269	523.562
mmu-miR-29c	3162.36	2123.49	2042.93	12058.6
mmu-miR-29c*	59.719	32.7585	49.9684	82.5202
mmu-miR-300	19.1616	202.946	19.9894	34.4736
mmu-miR-300*	12.4512	18.1928	14.7905	14.8253
mmu-miR-301a	222.729	166.498	599.717	358.764
mmu-miR-301b	39.9852	14.9281	39.2708	15.8816
mmu-miR-302a	11.8499	12.4638	11.6148	20.8394
mmu-miR-302a*	11.4627	12.6059	11.3739	15.9411
mmu-miR-302b	11.4632	11.7593	11.9048	19.0183
mmu-miR-302b*	11.5642	11.1057	10.7654	9.86754
mmu-miR-302c	11.8216	11.9565	12.2763	20.1706
mmu-miR-302c*	22.887	15.7891	12.0234	16.2537
mmu-miR-302d	10.373	12.0285	11.7053	13.2476
mmu-miR-30a	4179.53	1027.21	9351.4	7105.39
mmu-miR-30a*	512.937	91.6598	1083.42	749.68
mmu-miR-30b	2958.21	1613.75	3270.2	4752.2
mmu-miR-30b*	28.3513	27.9093	47.8496	70.522
mmu-miR-30c	8039.65	2145.97	7107.65	12583.1
mmu-miR-30c-1*	25.9858	25.7806	31.566	50.9698
mmu-miR-30c-2*	55.026	29.7664	107.055	93.2951
mmu-miR-30d	2268.74	1369.48	4260.31	6397.92
mmu-miR-30e	1252.88	722.688	2709.5	6334.68
mmu-miR-30e*	382.085	141.613	832.261	1532.75
mmu-miR-31	62.5608	6034.56	14.7935	788.888
mmu-miR-31*	22.1588	1241.97	12.2879	220.62
mmu-miR-32	24.2662	21.06	47.5361	34.7179
mmu-miR-320	136.121	195.005	136.45	121.975
mmu-miR-322	457.846	2227.22	1190.49	756.383
mmu-miR-322*	26.024	36.4312	29.7707	17.5312
mmu-miR-323-3p	10.6994	15.3708	10.6053	5.0168
mmu-miR-323-5p	12.5987	11.5512	10.7718	4.92913
mmu-miR-324-3p	158.794	179.227	129.774	169.297
mmu-miR-324-5p	279.346	178.669	437.322	351.457
mmu-miR-325	11.232	10.5842	11.6516	21.7439
mmu-miR-325*	11.4041	11.1463	12.4856	10.4089
mmu-miR-326	265.994	87.7338	332.707	453.236
mmu-miR-327	19.3503	27.6563	19.6474	7.30311
mmu-miR-328	89.9504	36.5608	78.2415	135.072
mmu-miR-329	19.6348	138.472	14.7818	64.5296
mmu-miR-33	25.8953	21.5324	41.9651	43.4858
mmu-miR-33*	13.3371	13.3036	12.1909	13.6917
mmu-miR-330	11.7845	12.2273	13.1293	15.2985
mmu-miR-330*	24.9848	29.8075	34.1238	20.7077
mmu-miR-331-3p	409.367	296.831	521.816	636.653
mmu-miR-331-5p	12.5721	14.175	12.4516	2.06002
mmu-miR-335-3p	29.141	135.195	32.164	30.6305
mmu-miR-335-5p	167.191	291.275	365.543	50.3926
mmu-miR-337-3p	13.0218	49.5171	13.1683	25.8705
mmu-miR-337-5p	15.2669	87.2791	13.4149	17.2668
mmu-miR-338-3p	49.765	123.885	221.981	84.0323
mmu-miR-338-5p	64.0006	149.376	21.3208	21.1966
mmu-miR-339-3p	14.6219	18.6393	25.9632	7.88253
mmu-miR-339-5p	14.707	17.3782	14.9199	6.83181
mmu-miR-340-3p	122.833	143.491	196.208	240.388
mmu-miR-340-5p	92.7437	305.543	231.942	127.654
mmu-miR-341	25.9745	55.754	62.1388	31.2802
mmu-miR-342-3p	642.953	2135.84	534.852	364.744
mmu-miR-342-5p	20.384	47.331	19.5182	13.6698
mmu-miR-343	11.6473	13.6259	11.5262	21.0062
mmu-miR-344	11.7287	15.0112	12.2632	13.5845
mmu-miR-345-3p	14.2412	19.3653	21.1188	3.65071
mmu-miR-345-5p	198.448	250.135	521.146	386.268
mmu-miR-346	13.768	32.8105	12.7138	29.427
mmu-miR-34a	4832.64	1591.61	292.644	4908.1
mmu-miR-34b-3p	130.96	155.608	13.6821	33.2114
mmu-miR-34b-5p	490.756	654.092	40.1945	78.5277
mmu-miR-34c	433.752	645.953	42.822	50.1944
mmu-miR-34c*	79.6767	71.7169	16.8983	10.3137
mmu-miR-350	822.202	905.911	1110.99	1283.14
mmu-miR-351	22.6654	38.5794	22.0657	29.1518
mmu-miR-361	446.114	256.928	467.59	635.374
mmu-miR-362-3p	313.562	246.982	213.884	259.346
mmu-miR-362-5p	66.9114	60.5946	72.5256	69.0344
mmu-miR-363	11.3749	13.185	14.212	13.4505
mmu-miR-365	504.479	1913.81	304.742	979.057
mmu-miR-367	11.9479	14.7128	11.6187	10.5549
mmu-miR-369-3p	10.7337	15.2471	11.5859	8.72722
mmu-miR-369-5p	11.9723	28.9248	12.065	27.8242
mmu-miR-370	66.1353	110.134	225.579	51.0563
mmu-miR-374	88.0738	104.887	114.598	105.523
mmu-miR-374*	11.4905	12.0752	12.9521	12.7702
mmu-miR-375	14.0755	14.9935	9.91926	5.29139
mmu-miR-376a	13.7602	115.679	14.4987	23.7483
mmu-miR-376a*	12.0423	16.0561	11.1812	17.1757
mmu-miR-376b	12.3995	60.7786	12.3697	13.628
mmu-miR-376b*	11.8877	33.4175	11.5935	18.9052
mmu-miR-376c	13.9338	124.198	12.2108	10.7094
mmu-miR-376c*	10.5615	10.6151	12.5499	17.3874
mmu-miR-377	11.917	56.3037	13.149	16.454
mmu-miR-378	804.467	339.465	234.634	679.326
mmu-miR-378*	121.235	50.2645	36.0075	106.266
mmu-miR-379	25.7372	521.45	19.9858	57.0907
mmu-miR-380-3p	11.2519	24.7039	11.8923	16.1586
mmu-miR-380-5p	11.4634	12.0621	12.6734	3.95772
mmu-miR-381	12.7016	48.8051	12.4147	15.3464
mmu-miR-382	21.9071	102.81	14.2761	28.2464
mmu-miR-382*	11.2606	25.4947	13.1355	18.5291
mmu-miR-383	50.5371	117.466	12.3611	11.7616
mmu-miR-384-3p	10.8143	11.183	11.8497	5.09602
mmu-miR-384-5p	10.4566	10.2228	12.7791	8.98763
mmu-miR-409-3p	15.1493	57.8667	11.2953	13.2406
mmu-miR-409-5p	12.3801	32.7563	12.0113	17.0431
mmu-miR-410	13.8259	67.8746	14.2216	21.4914
mmu-miR-411	14.5279	121.268	12.7853	18.3997
mmu-miR-411*	12.9418	67.3712	13.0327	29.1437
mmu-miR-412	12.2789	13.3953	13.6659	16.3076
mmu-miR-421	28.7417	40.3664	44.6623	13.2654
mmu-miR-423-3p	22.6222	31.1471	25.8817	24.2164
mmu-miR-423-5p	121.062	226.554	159.119	107.104
mmu-miR-425	142.382	239.618	213.951	224.964
mmu-miR-425*	15.598	16.4868	17.3311	16.4611
mmu-miR-429	44.3929	77.7901	12.4029	50.2783
mmu-miR-431	14.2628	39.2312	14.151	19.1952
mmu-miR-431*	16.0935	24.7955	13.2279	16.3073
mmu-miR-433	12.113	25.7536	11.6439	14.5917
mmu-miR-433*	13.6477	19.1451	14.1151	25.5802
mmu-miR-434-3p	22.0035	263.497	16.7169	61.178
mmu-miR-434-5p	13.1246	76.3784	12.5259	19.2052
mmu-miR-448	10.4365	10.3537	11.6287	5.41999
mmu-miR-449a	19.0388	45.4238	11.2422	20.7614
mmu-miR-449b	12.2505	13.0346	10.8918	8.75312
mmu-miR-449c	11.7433	11.9894	12.0733	4.76484
mmu-miR-450a-3p	16.0819	23.992	70.7191	10.0891
mmu-miR-450a-5p	95.2196	190.675	102.786	44.2245
mmu-miR-450b-3p	28.0928	44.7119	37.6988	12.9127
mmu-miR-450b-5p	16.5862	21.6366	20.9788	11.7433
mmu-miR-451	8173.94	413.33	53271.9	3428.17
mmu-miR-452	49.9769	96.0206	46.353	19.3475
mmu-miR-453	11.6776	11.4686	12.5041	9.18788
mmu-miR-455	33.5204	363.453	90.3334	52.6864
mmu-miR-455*	12.1831	57.6054	20.4604	22.5184
mmu-miR-463	10.7358	11.502	11.1839	5.8492
mmu-miR-463*	12.2475	11.114	11.9799	18.4474
mmu-miR-464	10.7548	11.7396	11.8944	8.48138
mmu-miR-465a-3p	12.0057	13.0044	12.6386	13.3787
mmu-miR-465a-5p	11.201	12.1053	11.3045	4.93178
mmu-miR-465b-5p	13.4895	14.3427	11.1218	8.89209
mmu-miR-465c-5p	11.5907	11.9497	10.8656	6.22432
mmu-miR-466a-3p	19.0894	97.8816	16.2323	51.0731
mmu-miR-466a-5p	11.3239	12.4267	11.271	4.0961
mmu-miR-466b-5p	11.8652	13.442	10.5165	4.50064
mmu-miR-466c-5p	69.1499	126.415	26.8511	17.2839
mmu-miR-466d-3p	15.3072	22.9349	12.8033	15.1996
mmu-miR-466d-5p	10.2865	9.99607	10.9443	1
mmu-miR-466f-3p	134.687	296.238	42.0115	30.2654
mmu-miR-466f-5p	13.4228	16.3167	11.6275	3.33957
mmu-miR-466g	107.916	225.85	25.3975	19.7164
mmu-miR-466h	16.1907	24.1895	12.6728	14.8516
mmu-miR-467a	12.9624	41.3948	13.9142	20.5379
mmu-miR-467a*	54.7665	150.923	19.3302	56.1853
mmu-miR-467b	17.637	118.698	18.203	68.3297
mmu-miR-467b*	43.2052	90.5114	13.4822	20.7068
mmu-miR-467c	13.991	30.5961	13.6099	17.0371
mmu-miR-467d	11.7006	11.6842	11.4192	2.33864
mmu-miR-467e	16.8416	46.8577	13.6958	37.5377
mmu-miR-467e*	35.0677	74.688	13.3511	21.722
mmu-miR-468	39.9228	71.2145	16.7452	29.2078
mmu-miR-469	10.7357	11.408	12.0968	22.1496
mmu-miR-470	14.6685	18.7971	14.1008	12.9163
mmu-miR-470*	25.2618	39.2414	18.7735	17.7431
mmu-miR-471	10.7072	11.4289	10.9603	14.875
mmu-miR-483	114.972	211.622	300.697	94.178
mmu-miR-483*	24.0646	27.3785	18.1531	37.7592
mmu-miR-484	129.495	129.71	210.635	210.02
mmu-miR-485	11.7109	16.8633	10.6984	11.77
mmu-miR-485*	14.565	19.0696	12.0774	27.029
mmu-miR-486	179.154	60.0941	654.839	65.8693
mmu-miR-487b	42.3619	86.5839	13.3926	18.9694
mmu-miR-488	11.6041	12.2056	11.3392	20.508
mmu-miR-488*	10.7778	12.135	11.4401	7.81703
mmu-miR-489	11.1655	12.7195	12.6543	5.88704
mmu-miR-490	14.198	16.7305	16.3196	7.6618
mmu-miR-491	15.1354	15.4826	14.0235	19.3226
mmu-miR-493	12.5044	17.6989	15.3813	7.81194
mmu-miR-494	1210.12	2858.42	1890.41	1004.77
mmu-miR-495	12.9538	38.8926	12.9499	13.0615
mmu-miR-496	11.9518	50.4109	11.7785	12.1885
mmu-miR-497	233.002	513.841	4941.98	6585.15
mmu-miR-499	11.6483	11.3312	12.0585	8.66365
mmu-miR-500	507.626	362.733	337.945	324.281
mmu-miR-501-3p	29.4822	21.1071	19.4598	8.7156
mmu-miR-501-5p	21.1223	18.7825	17.5775	13.8465
mmu-miR-503	33.2747	166.401	63.0685	22.4974
mmu-miR-503*	13.3961	14.1694	12.5781	11.383
mmu-miR-504	11.2589	11.8776	11.9235	21.7298
mmu-miR-505	24.8713	17.396	24.6157	33.0077
mmu-miR-509-3p	11.6729	11.7878	11.266	10.0933
mmu-miR-509-5p	10.9607	11.8743	10.9116	9.16375
mmu-miR-511	12.1514	26.0719	11.6693	25.1247
mmu-miR-532-3p	111.417	65.0868	49.9166	68.9036
mmu-miR-532-5p	360.18	177.829	153.323	239.462
mmu-miR-539	11.122	15.1042	11.0889	18.1286
mmu-miR-540-3p	12.5952	15.9248	12.8277	10.4695
mmu-miR-540-5p	11.5318	11.4913	11.8108	24.9876
mmu-miR-541	12.4228	123.289	11.8529	16.1133
mmu-miR-542-3p	37.8015	60.5173	58.749	16.1277
mmu-miR-542-5p	32.5885	40.4762	46.4954	19.7198
mmu-miR-543	11.6056	23.2455	12.1584	11.5585
mmu-miR-544	10.985	10.9186	11.1007	8.58576
mmu-miR-546	19.9971	28.2779	49.405	11.6312
mmu-miR-547	17.8899	13.406	11.0614	39.9485
mmu-miR-551b	12.506	12.0446	13.131	25.8106
mmu-miR-568	10.6763	11.514	11.1602	5.71401
mmu-miR-574-3p	122.565	202.276	39.0788	55.8143
mmu-miR-574-5p	669.958	1266.29	316.604	98.3341
mmu-miR-582-3p	11.215	11.8449	11.4481	11.1206
mmu-miR-582-5p	192.337	129.202	281.642	345.201
mmu-miR-590-3p	11.6521	11.5237	11.4386	6.05832
mmu-miR-590-5p	11.611	12.9463	11.936	6.09498
mmu-miR-592	10.8347	12.5524	12.7061	8.7331
mmu-miR-598	23.9934	12.5487	11.8421	16.5097
mmu-miR-615-3p	14.0117	24.0073	12.3511	36.3732
mmu-miR-615-5p	11.0491	12.9152	12.6035	5.25229
mmu-miR-652	816.727	855.048	893.194	931.596
mmu-miR-653	10.2994	9.6649	12.827	10.2605
mmu-miR-654-3p	11.4394	13.113	12.101	23.9738
mmu-miR-654-5p	10.864	11.8405	11.0973	3.58732
mmu-miR-665	11.1849	15.7235	12.855	4.05699
mmu-miR-666-3p	11.6788	13.5612	11.4779	11.2408
mmu-miR-666-5p	18.024	23.916	22.374	11.0209
mmu-miR-667	18.3278	28.3038	20.1781	18.1223
mmu-miR-668	12.9512	17.4721	15.0183	27.6989
mmu-miR-669a	33.0214	99.8448	16.3994	51.6312
mmu-miR-669b	26.2742	64.3047	15.36	16.1667
mmu-miR-669c	188.167	348.96	31.213	41.4151
mmu-miR-670	14.7867	19.078	10.8573	5.79408
mmu-miR-671-3p	14.3597	17.1142	13.2387	8.4874
mmu-miR-671-5p	72.7875	129.612	436.429	55.2603
mmu-miR-672	25.0831	42.9689	13.5338	14.1029
mmu-miR-673-3p	11.9566	13.5822	12.8061	7.80826
mmu-miR-673-5p	12.9747	13.2479	13.0648	15.2483
mmu-miR-674	34.1979	63.2333	48.6855	46.3741
mmu-miR-674*	131.213	240.907	260.245	299.404
mmu-miR-675-3p	11.9955	12.2264	10.7941	23.9027
mmu-miR-675-5p	11.5384	11.8304	11.8036	6.36348
mmu-miR-676	89.5302	58.8548	40.6008	85.9232
mmu-miR-676*	13.4897	12.6556	11.0375	20.0829
mmu-miR-677	13.1376	26.1378	22.9205	13.3777
mmu-miR-678	32.6525	69.009	49.3168	24.1672
mmu-miR-679	12.1359	12.1839	12.0552	9.01315
mmu-miR-680	146.78	178.325	274.444	108.334
mmu-miR-681	36.1449	74.9053	50.1422	15.4636
mmu-miR-682	16.1247	27.2738	15.519	12.1496
mmu-miR-683	11.0539	12.2876	10.9813	19.2009
mmu-miR-684	10.7173	11.2762	10.4148	13.1528
mmu-miR-685	30.4507	50.1091	425.774	19.727
mmu-miR-686	19.6413	26.4163	15.4321	6.73731
mmu-miR-687	13.0836	15.2746	11.8968	4.84215
mmu-miR-688	12.1102	13.8593	11.3405	18.8594
mmu-miR-689	357.235	413.028	1962.86	378.558
mmu-miR-690	1476.78	6408.78	1521.31	963.944
mmu-miR-691	25.3307	42.4049	38.4383	9.24394
mmu-miR-692	12.7686	12.8299	12.0282	10.1222
mmu-miR-693-3p	11.8105	11.658	12.3791	9.10525
mmu-miR-693-5p	11.2808	12.6221	11.3891	18.4803
mmu-miR-694	11.1681	12.2414	14.0425	7.8185
mmu-miR-695	13.2843	14.1808	12.1079	8.87351
mmu-miR-696	15.4128	21.8774	16.4556	11.8516
mmu-miR-697	53.8224	114.566	112.136	80.1148
mmu-miR-698	11.0886	11.3818	10.4453	23.1577
mmu-miR-699	14.4077	18.8834	11.9159	5.1323
mmu-miR-700	31.8756	34.0766	40.7143	42.9964
mmu-miR-701	13.879	29.6896	20.3105	13.4625
mmu-miR-702	17.4479	20.0527	17.5821	45.5021
mmu-miR-703	37.2191	52.6809	22.6899	16.0427
mmu-miR-704	11.718	12.32	11.0464	13.3166
mmu-miR-705	130.428	212.091	198.194	105.262
mmu-miR-706	29.5309	124.794	104.299	26.0022
mmu-miR-707	12.062	11.3883	11.6454	11.1635
mmu-miR-708	20.0683	22.7949	35.5918	12.568
mmu-miR-708*	11.9165	12.2066	12.1382	7.97829
mmu-miR-709	23557.3	17745.5	7143.62	11912.3
mmu-miR-710	25.9129	41.5593	40.324	10.0322
mmu-miR-711	23.3386	41.5888	45.2308	8.32518
mmu-miR-712	39.2668	63.408	61.6542	29.1954
mmu-miR-712*	12.8093	70.9286	79.125	8.5814
mmu-miR-713	13.1612	15.5343	12.318	6.10978
mmu-miR-714	23.282	69.6508	81.3506	13.5044
mmu-miR-715	17.5669	20.5514	20.2083	12.5404
mmu-miR-717	11.0538	12.7583	11.1764	12.3955
mmu-miR-718	39.591	32.6571	38.912	54.3967
mmu-miR-719	10.0117	11.224	9.68834	7.75577
mmu-miR-720	3246.33	8142.42	3957.26	4068.13
mmu-miR-721	289.144	776.697	520.67	187.69
mmu-miR-741	11.3198	11.9863	10.9903	12.4411
mmu-miR-742	12.9759	15.8822	12.2926	5.72234
mmu-miR-742*	10.9389	12.0079	10.5438	9.9422
mmu-miR-743a	13.5698	17.3258	12.1701	7.14459
mmu-miR-743b-3p	10.9388	11.241	11.2679	4.51992
mmu-miR-743b-5p	11.1697	11.6796	11.6787	8.84549
mmu-miR-744	90.0968	51.273	102.47	65.7782
mmu-miR-744*	16.2136	15.173	19.7846	39.8259
mmu-miR-758	12.0373	11.5847	10.332	12.8128
mmu-miR-759	10.721	12.0015	12.5483	7.34612
mmu-miR-760	44.9423	58.6506	47.5747	22.5604
mmu-miR-761	12.1669	12.376	10.604	5.15665
mmu-miR-762	24.5522	38.3556	66.0722	10.2828
mmu-miR-763	13.1567	18.1251	11.7425	7.9997
mmu-miR-764-3p	10.5392	11.869	10.8555	10.4626
mmu-miR-764-5p	11.6773	12.1596	11.7544	25.7926
mmu-miR-770-3p	27.2334	40.104	38.184	14.2441
mmu-miR-770-5p	16.0157	20.0205	15.6727	10.5943
mmu-miR-7a	40.1652	219.189	74.7929	73.4126
mmu-miR-7a*	29.0137	56.9682	36.9492	51.8443
mmu-miR-7b	12.5078	18.1635	13.8003	14.9271
mmu-miR-801_v10,1	45.8229	362.504	153.053	35.2228
mmu-miR-802	11.7044	10.1064	18.5702	18.5056
mmu-miR-804	16.1093	17.6601	16.8025	25.7061
mmu-miR-805	53.4412	75.3672	50.1818	59.5174
mmu-miR-871	12.7906	16.9206	16.5219	10.7802
mmu-miR-872	151.921	199.75	183.058	257.839
mmu-miR-872*	19.9954	30.6687	18.9203	22.902
mmu-miR-873	11.0719	16.4178	10.458	12.8366
mmu-miR-874	91.1865	90.2207	84.3969	47.4112
mmu-miR-875-3p	11.798	12.8936	12.4524	6.96119
mmu-miR-875-5p	11.6281	11.4785	13.4676	17.325
mmu-miR-876-3p	10.8577	10.5953	10.9685	4.6911
mmu-miR-876-5p	10.3769	10.5702	10.7984	7.20884
mmu-miR-877	199.535	171.999	247.226	185.18
mmu-miR-877*	32.0006	36.3648	23.0702	29.678
mmu-miR-878-3p	47.7302	97.3367	78.5057	52.9482
mmu-miR-878-5p	11.0468	12.0821	11.7858	3.1079
mmu-miR-879	12.0135	10.9862	10.383	6.41544
mmu-miR-879*	10.614	10.7246	11.6727	4.27654
mmu-miR-880	12.5295	14.3405	13.2202	20.155
mmu-miR-881	10.7208	11.6911	12.1818	12.0669
mmu-miR-881*	10.7174	10.2189	11.6826	7.86057
mmu-miR-882	12.7454	21.0612	46.5906	5.5055
mmu-miR-883a-3p	10.9166	11.9535	11.1517	10.4034
mmu-miR-883a-5p	13.869	20.7292	20.0046	6.71486
mmu-miR-883b-3p	11.0069	10.7237	12.4613	16.5535
mmu-miR-883b-5p	13.7825	13.5783	11.317	6.59593
mmu-miR-9	116.1	21.6474	1797.63	12.062
mmu-miR-9*	66.5846	15.6033	1123.66	9.39016
mmu-miR-92a	1139.09	1580.53	874.335	1089.01
mmu-miR-92a*	15.0294	18.9219	13.7144	10.9631
mmu-miR-92b	17.1441	32.66	13.8175	17.1995
mmu-miR-93	580.939	1448.65	944.97	1233.03
mmu-miR-93*	15.1702	18.9841	13.4744	19.5061
mmu-miR-96	26.3979	53.4782	12.6509	24.9091
mmu-miR-98	954.707	665.086	1337.94	1366.76
mmu-miR-99a	1629.78	1235.01	2140.49	4892.56
mmu-miR-99b	512.298	622.177	653.886	1003.29
mmu-miR-99b*	33.6549	48.9069	45.294	46.7164
